# Supplementary material for: Phenotypic Characterization of Retinoic Acid Differentiated SH-SY5Y Cells by Transcriptional Profiling
Source: PLoS One. 2013 May 28;8(5):e63862. doi: 10.1371/journal.pone.0063862 (PMC3665836; doi:10.1371/journal.pone.0063862)
Supplement: Tables S1 — Table S1. Gene validation by qPCR. Validation of microarray results with qPCR expression study of selected genes of interest. For the significantly regulated genes correlation coefficients are indicated between the pattern of array expression and qPCR expression. Sequences of qPCR detection primers forward and reverse are given. Table S2. The full list of significantly regulated genes showing expression differences between RA and noRA treated SH-SY5Y cells as indicated by the microarray analysis. Gene expression changes are given as fold changes between RA treated cells day 8 (D8) and day 1 (D1), between noRA- treated cells D8 and D1, and between RA and noRA treated cells on day 8. The cluster column indicates the cluster number to which the gene is allocated to (refer to Figure S1). Table S3. Ingenuity (IPA) and GO stat analysis of 4 clusters showing the most regulated expression of genes in the time of culture. The set of genes present in each indicated cluster was analyzed by two data bases and significant overrepresentations of gene functions are categorized with a color code: proliferation (red), cell death (blue), neuronal development (green), cellular development (gray) and development (yellow). Apart from the functional groups overrepresented in the specific clusters, p-values along with the number of molecules present in each group are shown in this table. Table S4. List of significantly regulated transcription factors during RA treatment of SH-SY5Y cells. Full list of all regulated transcription factors (TF’s) was composed with an algorithm after BH correction on the data set (see methods) (p value <0.05). Each TF was then investigated regarding its biological function with the relevant Entrez gene summary, GO annotation and IPA gene summary. The regulation pattern fold changes of each gene are indicated between day 1 (D1) and day 8 (D8) in RA and noRA culture conditions and between D8 of RA and noRA culture conditions. Additionally, a cluster number is sh [file pone.0063862.s004.xlsx]

## Sheet: Table S1
	Supplementary Table 1. Gene validation by qPCR.
	Validation of microarray results with qPCR expression study of selected genes of interest. For the significantly regulated genes correlation coefficients are indicated between the pattern of array expression and qPCR expression. Additionally, sequences of qPCR detection primers forward and reverse are given.
	SystematicName	GeneName	Description	Froward primer	Reverse primer	Corralation noRA	Corralation RA
	Regulated genes during RA treatment
	NM_003812	ADAM23	Homo sapiens ADAM metallopeptidase domain 23	GCACTGTTGGATTCTGGGTA	CATCCTTGTCACCCCAACTT	0.733345	0.581166
	NM_004316	ASCL1	Homo sapiens achaete-scute complex homolog 1 (Drosophila)	ACTGGGACCTGAGTCAATGC	GCTGTGCGTGTTAGAGGTGA	0.966709	0.982783
	NM_000787	DBH	Homo sapiens dopamine beta-hydroxylase (dopamine beta-monooxygenase)	ACCTAAAGGGAAGCCCTGAC	GCAGAGAAGCAAGCTGGTG	0.414052	0.935221
	NM_000790	DDC	Homo sapiens dopa decarboxylase (aromatic L-amino acid decarboxylase)	GCAATCAATGTTCACGCAAC	AGGCATTTAGCCACATGACAA	0.956684	0.967613
	NM_003836	DLK1	Homo sapiens delta-like 1 homolog (Drosophila) (DLK1), transcript variant 1	CTCAACAAGTGCGAGACCTG	CTTCTCGGGGAAGATGATGT	0.828571	0.95465
	NM_015569	DNM3	Homo sapiens dynamin 3	TCTTCTTGGCACTTTCAGGA	TCAAGAACGATACAGGCTTTGA	0.695898	0.963753
	NM_024019	NEUROG2	Homo sapiens neurogenin 2	GCAAGCGTGGAAATTTAGGC	GCAATCCTCCCTCCTGATTT	0.943564	0.923058
	NM_006164	NFE2L2	Homo sapiens nuclear factor (erythroid-derived 2)-like 2	GCATGATGCCCAATGTGAGAA	CCAAGCGGCTTGAATGTTTG	0.656106	0.544618
	NM_004289	NFE2L3	Homo sapiens nuclear factor (erythroid-derived 2)-like 3	TCCCAGCATGAGGAAAATGA	TTCTGCCTCCCAGTCAGGTTT	0.916055	0.914383
	NM_006113	VAV3	Homo sapiens vav 3 oncogene (VAV3), transcript variant 1	CGCTCGGTATGACTTCTGTG	CCACCCTGCCATTTACTTCT	0.90779	0.955276
	DAergic markers
	NM_000689	ALDH1A1	Homo sapiens aldehyde dehydrogenase 1 family, member A1	GGAGAGTACGGTTTCCATGAAT	TTGAAGAGCTTCTCTCCACTCTT
	NM_000754	COMT	Homo sapiens catechol-O-methyltransferase (COMT), transcript variant MB-COMT,	TCCTAAATGCAAAGCACACC	CAATCCAGTGTTGCAGTTCAG
	NM_000795	DRD2	Homo sapiens dopamine receptor D2 (DRD2), transcript variant 1	GGAAATTCAGCAGGATTCACTG	ATGCTGATGGCACACAAGTTC
	NM_001426	EN1	Homo sapiens engrailed homolog 1	TGTCGGTCTGTCTGTTCTGC	TCTGTGGGGTCGTATTTCTCA
	NM_004496	FOXA1	Homo sapiens forkhead box A1	GGATTTCAAAACGTGGTCCAAG	ACAAGCACACGATGGCAATG
	NM_021784	FOXA2	Homo sapiens forkhead box A2 (FOXA2), transcript variant 1	ACACGGTGAAATCCAGGTCTC	CCTTGCAGCCAGAATACACATT
	NM_000161	GCH1	Homo sapiens GTP cyclohydrolase 1 (dopa-responsive dystonia) (GCH1), transcript variant 1	CTTCAAATTCATCCCATTACCC	GCCCCATCATAACCCAAATA
	NM_005269	GLI1	Homo sapiens glioma-associated oncogene homolog 1 (zinc finger protein)	TTAGCCCAAGCCGTGCTAAA	CCCTATGTGAAGCCCTATTTGC
	NM_005270	GLI2	Homo sapiens GLI-Kruppel family member GLI2	ACAGTGCTTTCCAGCCTTTG	CGAATGTCAGCCGTGAAGA
	NM_000168	GLI3	Homo sapiens GLI-Kruppel family member GLI3 (Greig cephalopolysyndactyly syndrome)	CCTCCCAACTCCTCACACAT	CAACACCAACTGGTCCCTCT
	NM_000838	GRM1	Homo sapiens glutamate receptor, metabotropic 1	CCTGATTATGGGGTCTCCTG	GGCCCTCTTGGTATAGGGTA
	NM_002316	LMX1B	Homo sapiens LIM homeobox transcription factor 1, beta	TTCCTGATGCGAGTCAACGAGT	TGCAGTACAGTTTCCGATCCC
	NM_002448	MSX1	Homo sapiens msh homeobox 1	AGAGCTAGAGGCCATGTCTCCT	TCTGCGCTTTTCTTGCCTG
	NM_002509	NKX2-2	Homo sapiens NK2 transcription factor related, locus 2 (Drosophila)	GGAAAAGAAAACCCTGTAGGC	CCGAATAGCTGAGCTCCAA
	NM_006168	NKX6-1	Homo sapiens NK6 transcription factor related, locus 1 (Drosophila)	CTCGTTTGGCCTATTCGTTG	GGAACCAGACCTTGACCTGA
	NM_006186	NR4A2	Homo sapiens nuclear receptor subfamily 4, group A, member 2 (NR4A2), transcript variant 1	ACTTGCATGCAGCAGCTTTT	AATTCAAAGTGCTCAGTTATTTCCA
	NM_014562	OTX1	Homo sapiens orthodenticle homolog 1 (Drosophila)	GCCCAGGAATGAAAGAGGAGAA	CAGTTTTGGAGAAGACGAGGC
	NM_021728	OTX2	Homo sapiens orthodenticle homolog 2 (Drosophila) (OTX2), transcript variant 1	AGAGGTCCTATCCCATGACC	AAGTAGGAAGTTGAGCCAGCA
	NM_005029	PITX3	Homo sapiens paired-like homeodomain transcription factor 3	TGGACTAGGCCCTACACACAGA	CCGCGCACGTTTATTTCA
	NM_000317	PTS	Homo sapiens 6-pyruvoyltetrahydropterin synthase	ATTGCACAAAGCCCAGTTTC	TAGGCACTCCAGAGCACAATG
	NM_000193	SHH	Homo sapiens sonic hedgehog homolog (Drosophila) (SHH), mRNA [NM_000193]	GCTGACCCCTTTAGCCTACAA	TCGGAGTTTCTGGAGATCTTCC
	NM_003054	SLC18A2	Homo sapiens solute carrier family 18 (vesicular monoamine), member 2	CGGAAGCTCATCCTGTTCATC	ACGACAGTGAGCAGCATGTTG
	NM_001044	SLC6A3	Homo sapiens solute carrier family 6 (neurotransmitter transporter, dopamine), member 3	GCCTGCTTGCTGATATTGCAGT	TGGCCAACATCCTTCACTCA
	NM_003236	TGFA	Homo sapiens transforming growth factor, alpha	TGCCTGTAACACACATGCAGTG	AATGGTCCAACCAGGCTTG
	NM_000660	TGFB1	Homo sapiens transforming growth factor, beta 1 (Camurati-Engelmann disease)	ACATTGACTTCCGCAAGGAC	GTCCAGGCTCCAAATGTAGG
	NM_199292	TH	Homo sapiens tyrosine hydroxylase (TH), transcript variant 2	GTGAGGTTGTGCTGCCTGT	CTTTTATTGTGACGGTGATTGG
	NM_007005	TLE4	Homo sapiens transducin-like enhancer of split 4 (E(sp1) homolog, Drosophila)	TCCTCCTGGTAGCACTTTGC	AGCAAGTGGGAAGTGAGGTT
	Other qPCR validated genes
	NM_002133	HMOX1	Homo sapiens heme oxygenase (decycling) 1	GACACCCTAATGTGGCAGCTGT	TGGCCGTGTCAACAAGGATAC
	NM_000903	NQO1	Homo sapiens NAD(P)H dehydrogenase, quinone 1 (NQO1), transcript variant 1	CGAGCTGGAAAACCTCCTTTA	GCCGTCAGCTATTGTGGATACT
	NM_001043	SLC6A2	Homo sapiens solute carrier family 6 (neurotransmitter transporter, noradrenalin), member 2	TCCCCTGGAAGTTGTCCTTT	TCCTGTTTGCTCCTCTCCTC

## Sheet: Table S2
	Supplementary Table 2.
	The full list of significantly regulated genes showing expression differences between RA and noRA treated SH-SY5Y cells as indicated by the microarray analysis. Gene expression changes are given as fold changes between RA treated cells day 8 (D8) and day 1 (D1), between noRA- treated cells D8 and D1, and between RA and noRA treated cells on day 8. The cluster column indicates the cluster number t…
	SystematicName	GeneName	Description	P.Value	Fold changes			Cluster
					RA D8/D1	noRA D8/D1	D8 RA/noRA
	NM_002923	RGS2	Homo sapiens regulator of G-protein signalling 2, 24kDa (RGS2), mRNA [NM_002923]	1.09906e-09	12.4282	0.978738	13.9029	4
	NM_017414	USP18	Homo sapiens ubiquitin specific peptidase 18 (USP18), mRNA [NM_017414]	1.09906e-09	0.421042	4.0046	0.132695	13
	NM_152654	DAND5	Homo sapiens DAN domain family, member 5 (DAND5), mRNA [NM_152654]	1.09906e-09	0.137272	2.67249	0.0421964	13
	NM_001005339	RGS10	Homo sapiens regulator of G-protein signalling 10 (RGS10), transcript variant 1, mRNA [NM_001005339]	3.73259e-09	0.191647	0.891903	0.229536	13
	NM_001008540	CXCR4	Homo sapiens chemokine (C-X-C motif) receptor 4 (CXCR4), transcript variant 1, mRNA [NM_001008540]	3.73259e-09	0.184995	0.751798	0.297791	13
	NM_001496	GFRA3	Homo sapiens GDNF family receptor alpha 3 (GFRA3), mRNA [NM_001496]	3.73259e-09	0.256271	3.88929	0.0522116	13
	NM_139314	ANGPTL4	Homo sapiens angiopoietin-like 4 (ANGPTL4), transcript variant 1, mRNA [NM_139314]	6.69877e-09	4.57424	0.178764	24.6534	16
	NM_018712	ELMOD1	Homo sapiens ELMO/CED-12 domain containing 1 (ELMOD1), mRNA [NM_018712]	6.69877e-09	22.1979	0.986529	19.3404	3
	NM_000599	IGFBP5	Homo sapiens insulin-like growth factor binding protein 5 (IGFBP5), mRNA [NM_000599]	9.9165e-09	0.10287	0.223122	0.437069	13
	NM_001008540	CXCR4	Homo sapiens chemokine (C-X-C motif) receptor 4 (CXCR4), transcript variant 1, mRNA [NM_001008540]	1.21707e-08	0.204136	0.759468	0.304084	13
	NM_033066	MPP4	Homo sapiens membrane protein, palmitoylated 4 (MAGUK p55 subfamily member 4) (MPP4), mRNA [NM_033066]	1.24143e-08	7.11264	0.800386	8.91606	3
	NM_002247	KCNMA1	Homo sapiens potassium large conductance calcium-activated channel, subfamily M, alpha member 1 (KCNMA1), transcript variant 2, mRNA [NM_002247]	1.24143e-08	0.13447	3.01638	0.0527882	13
	NM_005461	MAFB	Homo sapiens v-maf musculoaponeurotic fibrosarcoma oncogene homolog B (avian) (MAFB), mRNA [NM_005461]	1.24143e-08	2.41252	0.39127	5.88533	16
	NM_001008540	CXCR4	Homo sapiens chemokine (C-X-C motif) receptor 4 (CXCR4), transcript variant 1, mRNA [NM_001008540]	1.24143e-08	0.18716	0.736497	0.297072	13
	NM_001008540	CXCR4	Homo sapiens chemokine (C-X-C motif) receptor 4 (CXCR4), transcript variant 1, mRNA [NM_001008540]	2.10371e-08	0.191916	0.762515	0.300843	13
	NM_002166	ID2	Homo sapiens inhibitor of DNA binding 2, dominant negative helix-loop-helix protein (ID2), mRNA [NM_002166]	2.23671e-08	0.76821	0.302761	2.99783	17
	AF131762	AF131762	Homo sapiens clone 25218 mRNA sequence. [AF131762]	2.33233e-08	5.38556	0.751188	6.11751	3
	AK091547	LOC730125	Homo sapiens cDNA FLJ34228 fis, clone FCBBF3025417. [AK091547]	2.33233e-08	0.0788643	0.763905	0.126655	13
	NM_152703	SAMD9L	Homo sapiens sterile alpha motif domain containing 9-like (SAMD9L), mRNA [NM_152703]	2.49051e-08	5.25758	0.550351	7.05868	4
	AK125162	AK125162	Homo sapiens cDNA FLJ43172 fis, clone FCBBF3007242. [AK125162]	2.59908e-08	0.0808913	0.516117	0.181421	5
	CR618615	CR618615	full-length cDNA clone CL0BB018ZH05 of Neuroblastoma of Homo sapiens (human). [CR618615]	2.59908e-08	0.109784	0.809285	0.153905	5
	NM_001419	ELAVL1	Homo sapiens ELAV (embryonic lethal, abnormal vision, Drosophila)-like 1 (Hu antigen R) (ELAVL1), mRNA [NM_001419]	3.2129e-08	0.306953	1.23381	0.329788	5
	A_23_P170719	A_23_P170719	Unknown	3.2129e-08	4.25302	0.310258	13.7396	16
	NM_000905	NPY	Homo sapiens neuropeptide Y (NPY), mRNA [NM_000905]	3.2129e-08	0.029291	0.68761	0.0538635	5
	NM_002849	PTPRR	Homo sapiens protein tyrosine phosphatase, receptor type, R (PTPRR), transcript variant 1, mRNA [NM_002849]	3.66356e-08	2.11777	0.846167	2.92881	14
	THC2656519	THC2656519	Unknown	3.66356e-08	0.196168	0.937986	0.272712	13
	NM_197966	BID	Homo sapiens BH3 interacting domain death agonist (BID), transcript variant 1, mRNA [NM_197966]	4.48647e-08	0.275944	1.03751	0.29034	13
	NM_001008540	CXCR4	Homo sapiens chemokine (C-X-C motif) receptor 4 (CXCR4), transcript variant 1, mRNA [NM_001008540]	4.92041e-08	0.192418	0.70986	0.298604	13
	NM_007124	UTRN	Homo sapiens utrophin (UTRN), mRNA [NM_007124]	4.92041e-08	0.355672	2.87287	0.178932	13
	NM_016354	SLCO4A1	Homo sapiens solute carrier organic anion transporter family, member 4A1 (SLCO4A1), mRNA [NM_016354]	4.99396e-08	0.0990029	1.23804	0.0713204	13
	NM_006157	NELL1	Homo sapiens NEL-like 1 (chicken) (NELL1), mRNA [NM_006157]	4.99396e-08	0.218445	5.58494	0.0505544	13
	NM_024817	THSD4	Homo sapiens thrombospondin, type I, domain containing 4 (THSD4), mRNA [NM_024817]	5.71545e-08	15.7479	0.795486	19.7729	3
	NM_003713	PPAP2B	Homo sapiens phosphatidic acid phosphatase type 2B (PPAP2B), transcript variant 1, mRNA [NM_003713]	5.71545e-08	0.460923	7.42318	0.0810583	2
	CR618615	CR618615	full-length cDNA clone CL0BB018ZH05 of Neuroblastoma of Homo sapiens (human). [CR618615]	5.71545e-08	0.125276	0.833769	0.154943	5
	NM_003385	VSNL1	Homo sapiens visinin-like 1 (VSNL1), mRNA [NM_003385]	6.08133e-08	0.26049	4.0951	0.0896365	13
	NM_018286	TMEM100	Homo sapiens transmembrane protein 100 (TMEM100), mRNA [NM_018286]	6.84786e-08	0.251006	1.62498	0.197669	13
	NM_004598	SPOCK1	Homo sapiens sparc/osteonectin, cwcv and kazal-like domains proteoglycan (testican) 1 (SPOCK1), mRNA [NM_004598]	7.76972e-08	0.528428	8.70377	0.0692895	2
	BX648591	BX648591	Homo sapiens mRNA; cDNA DKFZp686G14198 (from clone DKFZp686G14198). [BX648591]	7.89902e-08	0.29422	1.31906	0.249367	5
	NM_001008540	CXCR4	Homo sapiens chemokine (C-X-C motif) receptor 4 (CXCR4), transcript variant 1, mRNA [NM_001008540]	8.98036e-08	0.187782	0.711629	0.303424	13
	NM_000507	FBP1	Homo sapiens fructose-1,6-bisphosphatase 1 (FBP1), mRNA [NM_000507]	9.45964e-08	0.181948	1.16837	0.177014	13
	NM_001034852	SMOC1	Homo sapiens SPARC related modular calcium binding 1 (SMOC1), transcript variant 1, mRNA [NM_001034852]	1.00138e-07	3.71497	1.30846	4.73973	4
	NM_004982	KCNJ8	Homo sapiens potassium inwardly-rectifying channel, subfamily J, member 8 (KCNJ8), mRNA [NM_004982]	1.0769e-07	0.254883	1.32555	0.194525	5
	NM_015150	RFTN1	Homo sapiens raftlin, lipid raft linker 1 (RFTN1), mRNA [NM_015150]	1.0769e-07	0.46498	3.73602	0.130035	11
	NM_003068	SNAI2	Homo sapiens snail homolog 2 (Drosophila) (SNAI2), mRNA [NM_003068]	1.22271e-07	2.20479	0.319419	7.419	16
	NM_024645	ZMAT4	Homo sapiens zinc finger, matrin type 4 (ZMAT4), mRNA [NM_024645]	2.37042e-07	0.655475	0.669699	1.28499	11
	NM_003836	DLK1	Homo sapiens delta-like 1 homolog (Drosophila) (DLK1), transcript variant 1, mRNA [NM_003836]	2.38287e-07	0.0681975	1.43238	0.0511326	13
	NM_001008540	CXCR4	Homo sapiens chemokine (C-X-C motif) receptor 4 (CXCR4), transcript variant 1, mRNA [NM_001008540]	2.41068e-07	0.184878	0.725818	0.283445	13
	NM_000087	CNGA1	Homo sapiens cyclic nucleotide gated channel alpha 1 (CNGA1), mRNA [NM_000087]	2.50683e-07	4.59735	0.697064	5.18194	4
	NM_001797	CDH11	Homo sapiens cadherin 11, type 2, OB-cadherin (osteoblast) (CDH11), mRNA [NM_001797]	2.70094e-07	1.48328	0.855704	2.0128	18
	ENST00000284894	NCAM2	Neural cell adhesion molecule 2 precursor (N-CAM 2). [Source:Uniprot/SWISSPROT;Acc:O15394] [ENST00000284894]	2.70094e-07	24.2791	1.78369	12.6294	3
	NM_000693	ALDH1A3	Homo sapiens aldehyde dehydrogenase 1 family, member A3 (ALDH1A3), mRNA [NM_000693]	2.70094e-07	0.136156	1.23059	0.135993	13
	THC2637644	THC2637644	Unknown	2.70094e-07	0.156655	0.554194	0.31398	13
	NM_002615	SERPINF1	Homo sapiens serpin peptidase inhibitor, clade F (alpha-2 antiplasmin, pigment epithelium derived factor), member 1 (SERPINF1), mRNA [NM_002615]	3.15835e-07	0.27065	0.944687	0.259474	13
	NM_000845	GRM8	Homo sapiens glutamate receptor, metabotropic 8 (GRM8), mRNA [NM_000845]	3.38396e-07	0.458702	2.59523	0.201582	11
	NM_145008	YPEL4	Homo sapiens yippee-like 4 (Drosophila) (YPEL4), mRNA [NM_145008]	3.38396e-07	4.33214	1.21356	3.4516	4
	NM_078481	CD97	Homo sapiens CD97 molecule (CD97), transcript variant 1, mRNA [NM_078481]	3.69373e-07	0.202157	1.07273	0.225302	13
	BC045679	LOC285878	Homo sapiens hypothetical protein LOC285878, mRNA (cDNA clone IMAGE:5299807). [BC045679]	3.85958e-07	6.93572	0.876394	7.54513	3
	NM_001008540	CXCR4	Homo sapiens chemokine (C-X-C motif) receptor 4 (CXCR4), transcript variant 1, mRNA [NM_001008540]	4.02634e-07	0.18267	0.708249	0.292611	13
	NM_024812	BAALC	Homo sapiens brain and acute leukemia, cytoplasmic (BAALC), transcript variant 1, mRNA [NM_024812]	4.02634e-07	6.39597	1.00274	8.82213	3
	NM_024572	GALNT14	Homo sapiens UDP-N-acetyl-alpha-D-galactosamine:polypeptide N-acetylgalactosaminyltransferase 14 (GalNAc-T14) (GALNT14), mRNA [NM_024572]	4.95674e-07	3.57721	1.09909	3.47492	14
	NM_001008540	CXCR4	Homo sapiens chemokine (C-X-C motif) receptor 4 (CXCR4), transcript variant 1, mRNA [NM_001008540]	4.95674e-07	0.191559	0.726197	0.297732	13
	NM_201525	GPR56	Homo sapiens G protein-coupled receptor 56 (GPR56), transcript variant 3, mRNA [NM_201525]	4.95674e-07	0.307531	1.65175	0.161507	13
	NM_021643	TRIB2	Homo sapiens tribbles homolog 2 (Drosophila) (TRIB2), mRNA [NM_021643]	6.64399e-07	5.25698	0.697582	8.81852	3
	NM_006113	VAV3	Homo sapiens vav 3 oncogene (VAV3), transcript variant 1, mRNA [NM_006113]	7.4148e-07	5.07475	0.941868	5.33268	3
	BC033222	BAHCC1	Homo sapiens BAH domain and coiled-coil containing 1, mRNA (cDNA clone IMAGE:5019335), partial cds. [BC033222]	7.5722e-07	0.293457	0.983436	0.253508	5
	NM_031455	CCDC3	Homo sapiens coiled-coil domain containing 3 (CCDC3), mRNA [NM_031455]	8.07614e-07	0.176442	0.592534	0.336783	13
	BC110079	LOC120376	Homo sapiens hypothetical protein LOC120376, mRNA (cDNA clone IMAGE:40030426), partial cds. [BC110079]	8.07614e-07	21.72	0.590401	52.4299	3
	NM_006734	HIVEP2	Homo sapiens human immunodeficiency virus type I enhancer binding protein 2 (HIVEP2), mRNA [NM_006734]	8.59702e-07	5.11131	0.940084	5.23735	4
	ENST00000382496	SEMA5A	Semaphorin-5A precursor (Semaphorin F) (Sema F). [Source:Uniprot/SWISSPROT;Acc:Q13591] [ENST00000382496]	1.11171e-06	2.17434	0.541028	4.23213	14
	NM_197966	BID	Homo sapiens BH3 interacting domain death agonist (BID), transcript variant 1, mRNA [NM_197966]	1.11171e-06	0.213947	0.822284	0.290431	13
	ENST00000371079	ROR1	Tyrosine-protein kinase transmembrane receptor ROR1 precursor (EC 2.7.10.1) (Neurotrophic tyrosine kinase, receptor-related 1). [Source:Uniprot/SWISSPROT;Acc:Q01973] [ENST00000371079]	1.11171e-06	2.68145	0.76271	4.42161	14
	NM_001496	GFRA3	Homo sapiens GDNF family receptor alpha 3 (GFRA3), mRNA [NM_001496]	1.20668e-06	0.521691	3.25849	0.165945	11
	NM_005985	SNAI1	Homo sapiens snail homolog 1 (Drosophila) (SNAI1), mRNA [NM_005985]	1.23798e-06	2.33004	0.263894	9.05436	19
	NM_001584	MPPED2	Homo sapiens metallophosphoesterase domain containing 2 (MPPED2), mRNA [NM_001584]	1.23798e-06	22.6857	1.80347	10.6985	4
	NM_017637	BNC2	Homo sapiens basonuclin 2 (BNC2), mRNA [NM_017637]	1.32707e-06	1.02414	1.08452	1.01779	14
	NM_025074	FRAS1	Homo sapiens Fraser syndrome 1 (FRAS1), mRNA [NM_025074]	1.36445e-06	0.434598	2.19517	0.202674	13
	NM_001769	CD9	Homo sapiens CD9 molecule (CD9), mRNA [NM_001769]	1.65265e-06	0.11164	0.545966	0.235053	13
	NM_031850	AGTR1	Homo sapiens angiotensin II receptor, type 1 (AGTR1), transcript variant 4, mRNA [NM_031850]	1.65265e-06	0.0658458	1.5774	0.0561445	13
	NM_000089	COL1A2	Homo sapiens collagen, type I, alpha 2 (COL1A2), mRNA [NM_000089]	1.74425e-06	0.075872	0.501163	0.161297	13
	CR605947	CR605947	full-length cDNA clone CS0DD004YC02 of Neuroblastoma Cot 50-normalized of Homo sapiens (human). [CR605947]	1.79477e-06	1.76034	1.19032	1.47753	9
	NM_005994	TBX2	Homo sapiens T-box 2 (TBX2), mRNA [NM_005994]	2.0138e-06	2.56823	0.52988	4.50928	14
	THC2634713	THC2634713	Unknown	2.069e-06	17.4306	0.743298	24.1591	3
	NM_021229	NTN4	Homo sapiens netrin 4 (NTN4), mRNA [NM_021229]	2.069e-06	3.6384	0.57023	7.07924	4
	NM_001964	EGR1	Homo sapiens early growth response 1 (EGR1), mRNA [NM_001964]	2.12571e-06	9.91559	0.262546	26.5029	4
	NM_020737	LRFN2	Homo sapiens leucine rich repeat and fibronectin type III domain containing 2 (LRFN2), mRNA [NM_020737]	2.20253e-06	0.190817	1.10807	0.173359	13
	NM_002404	MFAP4	Homo sapiens microfibrillar-associated protein 4 (MFAP4), mRNA [NM_002404]	2.42583e-06	1.3137	1.60954	0.810762	9
	NM_133367	PAQR8	Homo sapiens progestin and adipoQ receptor family member VIII (PAQR8), mRNA [NM_133367]	2.46912e-06	0.482521	0.519193	1.05189	2
	NM_017786	FLJ20366	Homo sapiens hypothetical protein FLJ20366 (FLJ20366), mRNA [NM_017786]	2.59733e-06	0.581488	2.37621	0.283371	11
	NM_178834	LAYN	Homo sapiens layilin (LAYN), mRNA [NM_178834]	2.62198e-06	1.34033	0.533762	2.702	14
	NM_024408	NOTCH2	Homo sapiens Notch homolog 2 (Drosophila) (NOTCH2), mRNA [NM_024408]	2.70471e-06	5.25532	0.933134	5.15957	4
	NM_017918	CCDC109B	Homo sapiens coiled-coil domain containing 109B (CCDC109B), mRNA [NM_017918]	2.89351e-06	0.297445	1.2337	0.241274	5
	NM_020836	KIAA1446	Homo sapiens likely ortholog of rat brain-enriched guanylate kinase-associated protein (KIAA1446), mRNA [NM_020836]	2.91576e-06	0.310265	1.18052	0.302493	13
	NM_001008540	CXCR4	Homo sapiens chemokine (C-X-C motif) receptor 4 (CXCR4), transcript variant 1, mRNA [NM_001008540]	3.08612e-06	0.190398	0.689085	0.308114	13
	NM_001421	ELF4	Homo sapiens E74-like factor 4 (ets domain transcription factor) (ELF4), mRNA [NM_001421]	3.37426e-06	0.214485	0.954602	0.248921	13
	NM_002467	MYC	Homo sapiens v-myc myelocytomatosis viral oncogene homolog (avian) (MYC), mRNA [NM_002467]	4.02308e-06	0.0694294	1.37334	0.0733971	13
	NM_032536	NTNG2	Homo sapiens netrin G2 (NTNG2), mRNA [NM_032536]	4.02692e-06	7.67002	0.806097	10.0091	3
	NM_001014811	ME3	Homo sapiens malic enzyme 3, NADP(+)-dependent, mitochondrial (ME3), nuclear gene encoding mitochondrial protein, transcript variant 2, mRNA [NM_001014811]	4.20601e-06	0.435268	1.50497	0.288629	11
	NM_000089	COL1A2	Homo sapiens collagen, type I, alpha 2 (COL1A2), mRNA [NM_000089]	4.25238e-06	0.106085	0.483745	0.238038	13
	BC007354	MGC16075	Homo sapiens hypothetical protein MGC16075, mRNA (cDNA clone MGC:16075 IMAGE:3616854), complete cds. [BC007354]	4.39959e-06	6.1133	0.648859	7.58286	3
	NM_144586	LYPD1	Homo sapiens LY6/PLAUR domain containing 1 (LYPD1), transcript variant 1, mRNA [NM_144586]	5.17924e-06	0.264259	0.988005	0.293452	13
	NM_001463	FRZB	Homo sapiens frizzled-related protein (FRZB), mRNA [NM_001463]	5.22052e-06	1.07372	5.31102	0.187456	1
	THC2525505	THC2525505	Unknown	5.22052e-06	2.6387	0.6001	4.56684	14
	NM_006203	PDE4D	Homo sapiens phosphodiesterase 4D, cAMP-specific (phosphodiesterase E3 dunce homolog, Drosophila) (PDE4D), mRNA [NM_006203]	6.27738e-06	1.62345	0.734121	2.41805	9
	NM_003740	KCNK5	Homo sapiens potassium channel, subfamily K, member 5 (KCNK5), mRNA [NM_003740]	7.40586e-06	0.392956	1.29279	0.353615	11
	CD678339	CD678339	hp06b06.y1 Human Trabecular meshwork cDNA: hohphq Homo sapiens cDNA clone hp06b06 5', mRNA sequence [CD678339]	7.50688e-06	0.328218	1.14539	0.323355	5
	NM_032756	GLOXD1	Homo sapiens glyoxalase domain containing 1 (GLOXD1), mRNA [NM_032756]	7.60881e-06	0.179179	0.903353	0.228145	13
	NM_002467	MYC	Homo sapiens v-myc myelocytomatosis viral oncogene homolog (avian) (MYC), mRNA [NM_002467]	7.70588e-06	0.0700635	1.49345	0.0738254	13
	NM_001077188	HS6ST2	Homo sapiens heparan sulfate 6-O-sulfotransferase 2 (HS6ST2), transcript variant L, mRNA [NM_001077188]	7.74447e-06	0.879265	5.80891	0.216496	14
	NM_000775	CYP2J2	Homo sapiens cytochrome P450, family 2, subfamily J, polypeptide 2 (CYP2J2), mRNA [NM_000775]	7.84046e-06	0.395043	1.33388	0.31321	11
	NM_002467	MYC	Homo sapiens v-myc myelocytomatosis viral oncogene homolog (avian) (MYC), mRNA [NM_002467]	7.84046e-06	0.0714327	1.44523	0.0784497	13
	BC107798	TNNT1	Homo sapiens troponin T type 1 (skeletal, slow), mRNA (cDNA clone MGC:104241 IMAGE:4247379), complete cds. [BC107798]	7.96609e-06	0.288274	0.924902	0.289937	13
	NM_016824	ADD3	Homo sapiens adducin 3 (gamma) (ADD3), transcript variant 1, mRNA [NM_016824]	8.1575e-06	10.2441	1.10636	8.01744	3
	BC030083	BC030083	Homo sapiens cDNA clone IMAGE:4791783. [BC030083]	8.1575e-06	0.375232	1.66176	0.27146	11
	NM_032291	SGIP1	Homo sapiens SH3-domain GRB2-like (endophilin) interacting protein 1 (SGIP1), mRNA [NM_032291]	8.31286e-06	2.53581	1.10738	2.42542	14
	NM_001387	DPYSL3	Homo sapiens dihydropyrimidinase-like 3 (DPYSL3), mRNA [NM_001387]	8.43366e-06	21.8141	3.0322	8.59172	3
	NM_001042417	RUFY2	Homo sapiens RUN and FYVE domain containing 2 (RUFY2), transcript variant 2, mRNA [NM_001042417]	8.72546e-06	1.73575	0.796139	2.46725	14
	NM_001007279	RRP22	Homo sapiens RAS-related on chromosome 22 (RRP22), transcript variant 2, mRNA [NM_001007279]	9.28733e-06	3.58189	0.88935	4.85767	3
	NM_001005273	CHD3	Homo sapiens chromodomain helicase DNA binding protein 3 (CHD3), transcript variant 1, mRNA [NM_001005273]	9.84621e-06	0.297325	1.25434	0.172567	13
	NM_000089	COL1A2	Homo sapiens collagen, type I, alpha 2 (COL1A2), mRNA [NM_000089]	9.90856e-06	0.0950743	0.426324	0.21726	13
	NM_032916	FAM86B1	Homo sapiens family with sequence similarity 86, member B1 (FAM86B1), mRNA [NM_032916]	9.90856e-06	0.492753	1.1092	0.497398	12
	NM_003380	VIM	Homo sapiens vimentin (VIM), mRNA [NM_003380]	1.00703e-05	0.0714613	0.856411	0.0861438	13
	NM_002970	SAT1	Homo sapiens spermidine/spermine N1-acetyltransferase 1 (SAT1), mRNA [NM_002970]	1.00703e-05	3.38021	1.05327	3.20243	4
	NM_005627	SGK	Homo sapiens serum/glucocorticoid regulated kinase (SGK), mRNA [NM_005627]	1.03068e-05	0.786739	0.150264	4.54957	5
	NM_014817	KIAA0644	Homo sapiens KIAA0644 gene product (KIAA0644), mRNA [NM_014817]	1.04991e-05	3.5832	1.21512	3.03905	14
	NM_003235	TG	Homo sapiens thyroglobulin (TG), mRNA [NM_003235]	1.0585e-05	0.673382	2.67869	0.224461	2
	NM_022469	GREM2	Homo sapiens gremlin 2, cysteine knot superfamily, homolog (Xenopus laevis) (GREM2), mRNA [NM_022469]	1.15878e-05	5.2691	0.365092	11.0172	4
	NM_023940	RASL11B	Homo sapiens RAS-like, family 11, member B (RASL11B), mRNA [NM_023940]	1.16824e-05	0.654628	1.68975	0.447019	11
	THC2631465	THC2631465	Unknown	1.16824e-05	0.38796	4.93541	0.0979297	2
	BC038245	BC038245	Homo sapiens, clone IMAGE:5241654, mRNA. [BC038245]	1.20545e-05	0.38283	1.3707	0.296089	11
	NM_002467	MYC	Homo sapiens v-myc myelocytomatosis viral oncogene homolog (avian) (MYC), mRNA [NM_002467]	1.25668e-05	0.0695029	1.44942	0.0708071	13
	NM_000089	COL1A2	Homo sapiens collagen, type I, alpha 2 (COL1A2), mRNA [NM_000089]	1.2914e-05	0.0867869	0.450839	0.186656	13
	NM_007115	TNFAIP6	Homo sapiens tumor necrosis factor, alpha-induced protein 6 (TNFAIP6), mRNA [NM_007115]	1.39687e-05	0.481038	2.68675	0.167412	5
	THC2720710	THC2720710	Q8IYG9_HUMAN (Q8IYG9) DPP6 protein, partial (23%) [THC2720710]	1.57982e-05	4.13386	0.746691	5.47792	4
	NM_002467	MYC	Homo sapiens v-myc myelocytomatosis viral oncogene homolog (avian) (MYC), mRNA [NM_002467]	1.60434e-05	0.0702332	1.46924	0.0734523	13
	NM_002467	MYC	Homo sapiens v-myc myelocytomatosis viral oncogene homolog (avian) (MYC), mRNA [NM_002467]	1.60637e-05	0.0695158	1.4052	0.0723288	13
	NM_015568	PPP1R16B	Homo sapiens protein phosphatase 1, regulatory (inhibitor) subunit 16B (PPP1R16B), mRNA [NM_015568]	1.64026e-05	1.47243	0.65237	2.19957	18
	NM_006504	PTPRE	Homo sapiens protein tyrosine phosphatase, receptor type, E (PTPRE), transcript variant 1, mRNA [NM_006504]	1.64401e-05	1.35017	0.375161	3.69859	9
	NM_001012267	CENPP	Homo sapiens centromere protein P (CENPP), mRNA [NM_001012267]	1.6531e-05	0.516451	1.16045	0.41978	12
	NM_005524	HES1	Homo sapiens hairy and enhancer of split 1, (Drosophila) (HES1), mRNA [NM_005524]	1.80345e-05	4.67674	0.563153	7.69807	4
	NM_198270	NHS	Homo sapiens Nance-Horan syndrome (congenital cataracts and dental anomalies) (NHS), mRNA [NM_198270]	1.80345e-05	0.704568	2.62003	0.268039	15
	NM_014631	SH3PXD2A	Homo sapiens SH3 and PX domains 2A (SH3PXD2A), mRNA [NM_014631]	1.84716e-05	1.69014	0.529458	2.38228	8
	NM_000089	COL1A2	Homo sapiens collagen, type I, alpha 2 (COL1A2), mRNA [NM_000089]	1.92671e-05	0.10188	0.481276	0.21982	13
	NM_018413	CHST11	Homo sapiens carbohydrate (chondroitin 4) sulfotransferase 11 (CHST11), mRNA [NM_018413]	1.92671e-05	6.20502	0.872366	6.04423	4
	NM_002686	PNMT	Homo sapiens phenylethanolamine N-methyltransferase (PNMT), mRNA [NM_002686]	1.94002e-05	0.257667	0.882586	0.268707	13
	NM_138409	C6orf117	Homo sapiens chromosome 6 open reading frame 117 (C6orf117), mRNA [NM_138409]	1.94002e-05	0.75051	1.13036	0.743479	5
	NM_032372	DYDC2	Homo sapiens DPY30 domain containing 2 (DYDC2), mRNA [NM_032372]	1.94002e-05	0.41175	1.49695	0.338286	11
	NM_002467	MYC	Homo sapiens v-myc myelocytomatosis viral oncogene homolog (avian) (MYC), mRNA [NM_002467]	1.94002e-05	0.0748379	1.37553	0.0756166	13
	NM_002852	PTX3	Homo sapiens pentraxin-related gene, rapidly induced by IL-1 beta (PTX3), mRNA [NM_002852]	1.97264e-05	0.157493	0.404891	0.513953	13
	NM_000503	EYA1	Homo sapiens eyes absent homolog 1 (Drosophila) (EYA1), transcript variant 3, mRNA [NM_000503]	1.98467e-05	0.772872	3.44016	0.279843	11
	NM_017577	GRAMD1C	Homo sapiens GRAM domain containing 1C (GRAMD1C), mRNA [NM_017577]	1.99648e-05	1.85835	0.859062	2.43995	16
	NM_001037341	PDE4B	Homo sapiens phosphodiesterase 4B, cAMP-specific (phosphodiesterase E4 dunce homolog, Drosophila) (PDE4B), transcript variant d, mRNA [NM_001037341]	2.01149e-05	0.711951	1.54833	0.467615	17
	NM_001014797	KCNMA1	Homo sapiens potassium large conductance calcium-activated channel, subfamily M, alpha member 1 (KCNMA1), transcript variant 1, mRNA [NM_001014797]	2.02788e-05	0.512963	2.00582	0.267954	2
	BC032913	LOC389023	Homo sapiens hypothetical gene supported by BC032913; BC048425, mRNA (cDNA clone IMAGE:5265535). [BC032913]	2.02788e-05	0.26346	1.68008	0.191997	13
	NM_000883	IMPDH1	Homo sapiens IMP (inosine monophosphate) dehydrogenase 1 (IMPDH1), transcript variant 1, mRNA [NM_000883]	2.02788e-05	0.340297	0.79709	0.413564	5
	NM_002599	PDE2A	Homo sapiens phosphodiesterase 2A, cGMP-stimulated (PDE2A), mRNA [NM_002599]	2.02788e-05	0.428297	0.783279	0.486025	5
	NM_000089	COL1A2	Homo sapiens collagen, type I, alpha 2 (COL1A2), mRNA [NM_000089]	2.02788e-05	0.113586	0.496894	0.254776	13
	NM_148170	CTSC	Homo sapiens cathepsin C (CTSC), transcript variant 2, mRNA [NM_148170]	2.02905e-05	0.339577	1.35937	0.305201	5
	NM_000089	COL1A2	Homo sapiens collagen, type I, alpha 2 (COL1A2), mRNA [NM_000089]	2.06685e-05	0.122548	0.519158	0.274623	13
	NM_002852	PTX3	Homo sapiens pentraxin-related gene, rapidly induced by IL-1 beta (PTX3), mRNA [NM_002852]	2.22771e-05	0.159068	0.394972	0.514899	13
	ENST00000355691	ENST00000355691	Copper-transporting ATPase 1 (EC 3.6.3.4) (Copper pump 1) (Menkes disease-associated protein). [Source:Uniprot/SWISSPROT;Acc:Q04656] [ENST00000355691]	2.27369e-05	4.39382	0.568216	7.14176	4
	NM_183393	CADPS	Homo sapiens Ca2+-dependent secretion activator (CADPS), transcript variant 3, mRNA [NM_183393]	2.44977e-05	1.65981	0.849326	2.37203	8
	NM_006622	PLK2	Homo sapiens polo-like kinase 2 (Drosophila) (PLK2), mRNA [NM_006622]	2.5243e-05	4.70954	0.670345	5.91022	3
	NM_000089	COL1A2	Homo sapiens collagen, type I, alpha 2 (COL1A2), mRNA [NM_000089]	2.61118e-05	0.0748619	0.480969	0.166719	13
	NM_001078177	SLC29A1	Homo sapiens solute carrier family 29 (nucleoside transporters), member 1 (SLC29A1), nuclear gene encoding mitochondrial protein, transcript variant 1, mRNA [NM_001078177]	2.63796e-05	0.35971	0.905885	0.356891	13
	NM_004304	ALK	Homo sapiens anaplastic lymphoma kinase (Ki-1) (ALK), mRNA [NM_004304]	2.63796e-05	5.48007	2.1222	2.26332	3
	NM_005235	ERBB4	Homo sapiens v-erb-a erythroblastic leukemia viral oncogene homolog 4 (avian) (ERBB4), transcript variant JM-a/CVT-1, mRNA [NM_005235]	2.72313e-05	0.548096	1.81597	0.328958	5
	NM_012465	TLL2	Homo sapiens tolloid-like 2 (TLL2), mRNA [NM_012465]	2.72313e-05	3.18018	0.818892	4.82631	8
	NM_002467	MYC	Homo sapiens v-myc myelocytomatosis viral oncogene homolog (avian) (MYC), mRNA [NM_002467]	2.78592e-05	0.0707693	1.4393	0.0711982	13
	AF086124	AF086124	Homo sapiens full length insert cDNA clone ZA79C08. [AF086124]	2.96406e-05	0.184993	0.776071	0.246993	13
	NM_003012	SFRP1	Homo sapiens secreted frizzled-related protein 1 (SFRP1), mRNA [NM_003012]	2.96406e-05	2.69136	0.763642	4.66123	14
	THC2640944	THC2640944	Q8NI01_HUMAN (Q8NI01) CARD15-like protein (Fragment), partial (10%) [THC2640944]	2.96514e-05	0.255321	0.80303	0.326972	5
	NM_001620	AHNAK	Homo sapiens AHNAK nucleoprotein (desmoyokin) (AHNAK), transcript variant 1, mRNA [NM_001620]	2.99742e-05	1.36525	0.246756	4.45365	14
	NM_138410	CMTM7	Homo sapiens CKLF-like MARVEL transmembrane domain containing 7 (CMTM7), transcript variant 1, mRNA [NM_138410]	3.05482e-05	0.474612	0.838101	0.653526	2
	NM_000790	DDC	Homo sapiens dopa decarboxylase (aromatic L-amino acid decarboxylase) (DDC), mRNA [NM_000790]	3.16271e-05	0.263505	0.900721	0.30384	5
	NM_005559	LAMA1	Homo sapiens laminin, alpha 1 (LAMA1), mRNA [NM_005559]	3.16415e-05	0.228413	1.05034	0.205621	13
	NM_016307	PRRX2	Homo sapiens paired related homeobox 2 (PRRX2), mRNA [NM_016307]	3.20668e-05	0.109581	0.458362	0.292312	13
	NM_013435	RAX	Homo sapiens retina and anterior neural fold homeobox (RAX), mRNA [NM_013435]	3.23791e-05	4.18895	1.18716	3.52526	4
	NM_144669	GLT1D1	Homo sapiens glycosyltransferase 1 domain containing 1 (GLT1D1), mRNA [NM_144669]	3.23791e-05	0.40892	0.841524	0.490756	13
	NM_024019	NEUROG2	Homo sapiens neurogenin 2 (NEUROG2), mRNA [NM_024019]	3.23791e-05	1.50592	59.6262	0.0169157	16
	NM_002852	PTX3	Homo sapiens pentraxin-related gene, rapidly induced by IL-1 beta (PTX3), mRNA [NM_002852]	3.23791e-05	0.156074	0.373564	0.564388	13
	NM_018837	SULF2	Homo sapiens sulfatase 2 (SULF2), transcript variant 1, mRNA [NM_018837]	3.27618e-05	0.50463	2.37768	0.259399	2
	NM_177543	PPAP2C	Homo sapiens phosphatidic acid phosphatase type 2C (PPAP2C), transcript variant 3, mRNA [NM_177543]	3.27618e-05	0.400211	1.01708	0.336788	13
	NM_002467	MYC	Homo sapiens v-myc myelocytomatosis viral oncogene homolog (avian) (MYC), mRNA [NM_002467]	3.33047e-05	0.0719524	1.41275	0.072004	13
	BC037919	BC037919	Homo sapiens cDNA clone IMAGE:5278089. [BC037919]	3.35186e-05	0.487086	1.12611	0.454689	2
	THC2665223	THC2665223	Unknown	3.35186e-05	4.90455	2.11968	2.1963	3
	NM_203339	CLU	Homo sapiens clusterin (CLU), transcript variant 2, mRNA [NM_203339]	3.35186e-05	1.82733	0.456738	3.90108	14
	NM_001007231	ARHGAP25	Homo sapiens Rho GTPase activating protein 25 (ARHGAP25), transcript variant 1, mRNA [NM_001007231]	3.35186e-05	0.465622	2.2292	0.173203	2
	NM_004787	SLIT2	Homo sapiens slit homolog 2 (Drosophila) (SLIT2), mRNA [NM_004787]	3.38328e-05	5.12458	1.00289	5.19459	4
	NM_006449	CDC42EP3	Homo sapiens CDC42 effector protein (Rho GTPase binding) 3 (CDC42EP3), mRNA [NM_006449]	3.42845e-05	1.50197	0.560379	3.13122	18
	NM_004289	NFE2L3	Homo sapiens nuclear factor (erythroid-derived 2)-like 3 (NFE2L3), mRNA [NM_004289]	3.49867e-05	0.235589	0.918208	0.311181	13
	THC2574606	THC2574606	MUSVIM01 vimentin protein {Mus musculus} (exp=-1; wgp=0; cg=0), partial (16%) [THC2574606]	3.59254e-05	0.081038	1.10855	0.095068	13
	NM_015009	PDZRN3	Homo sapiens PDZ domain containing RING finger 3 (PDZRN3), mRNA [NM_015009]	3.80492e-05	2.67302	0.595096	4.32825	14
	NM_002927	RGS13	Homo sapiens regulator of G-protein signalling 13 (RGS13), transcript variant 1, mRNA [NM_002927]	3.91977e-05	44.0257	1.06409	46.6397	3
	NM_022748	TNS3	Homo sapiens tensin 3 (TNS3), mRNA [NM_022748]	3.96435e-05	10.5934	1.15895	7.68742	3
	BY798288	BY798288	BY798288 Homo sapiens eye Homo sapiens cDNA clone HE3347.seq 5', mRNA sequence [BY798288]	3.98454e-05	6.93514	0.784296	14.4262	4
	THC2647902	THC2647902	Q9SBM1_VOLCA (Q9SBM1) Hydroxyproline-rich glycoprotein DZ-HRGP precursor, partial (5%) [THC2696476]	4.03473e-05	0.484632	1.43957	0.415531	2
	NM_138711	PPARG	Homo sapiens peroxisome proliferator-activated receptor gamma (PPARG), transcript variant 3, mRNA [NM_138711]	4.1467e-05	3.74003	1.33237	3.04369	4
	NM_001031739	ASB9	Homo sapiens ankyrin repeat and SOCS box-containing 9 (ASB9), transcript variant 1, mRNA [NM_001031739]	4.15527e-05	0.36379	2.27918	0.158075	13
	NM_000943	PPIC	Homo sapiens peptidylprolyl isomerase C (cyclophilin C) (PPIC), mRNA [NM_000943]	4.30384e-05	2.64434	0.829897	3.55914	8
	ENST00000375077	CORO2A	Coronin-2A (WD repeat-containing protein 2) (IR10). [Source:Uniprot/SWISSPROT;Acc:Q92828] [ENST00000375077]	4.36632e-05	0.43197	0.467532	1.17362	2
	NM_030806	C1orf21	Homo sapiens chromosome 1 open reading frame 21 (C1orf21), mRNA [NM_030806]	4.38303e-05	0.764439	0.645739	1.31387	9
	NM_182705	FAM101B	Homo sapiens family with sequence similarity 101, member B (FAM101B), mRNA [NM_182705]	4.38303e-05	1.30316	0.535644	2.68122	1
	NM_002449	MSX2	Homo sapiens msh homeobox 2 (MSX2), mRNA [NM_002449]	4.42533e-05	0.272734	0.29763	0.923128	13
	BM802662	BM802662	AGENCOURT_6460073 NIH_MGC_67 Homo sapiens cDNA clone IMAGE:5581075 5', mRNA sequence [BM802662]	4.42533e-05	1.10689	0.579275	2.03175	9
	NM_001002811	PDE4DIP	Homo sapiens phosphodiesterase 4D interacting protein (myomegalin) (PDE4DIP), transcript variant 5, mRNA [NM_001002811]	4.42533e-05	2.71622	0.788586	3.16899	4
	NM_020808	SIPA1L2	Homo sapiens signal-induced proliferation-associated 1 like 2 (SIPA1L2), mRNA [NM_020808]	4.5806e-05	4.84421	1.32405	3.84076	14
	NM_198472	C10orf125	Homo sapiens chromosome 10 open reading frame 125 (C10orf125), mRNA [NM_198472]	4.68546e-05	0.215898	0.711524	0.35919	13
	THC2703271	THC2703271	Unknown	4.83799e-05	3.02126	0.605558	6.01805	14
	NM_004925	AQP3	Homo sapiens aquaporin 3 (Gill blood group) (AQP3), mRNA [NM_004925]	4.83799e-05	0.982064	1.04056	0.778957	20
	NM_014505	KCNMB4	Homo sapiens potassium large conductance calcium-activated channel, subfamily M, beta member 4 (KCNMB4), mRNA [NM_014505]	5.00084e-05	2.72107	1.14222	2.46077	14
	NM_014759	PHYHIP	Homo sapiens phytanoyl-CoA 2-hydroxylase interacting protein (PHYHIP), mRNA [NM_014759]	5.10957e-05	0.422478	1.89193	0.221969	12
	NM_138375	CABLES1	Homo sapiens Cdk5 and Abl enzyme substrate 1 (CABLES1), mRNA [NM_138375]	5.10957e-05	0.216074	0.859152	0.268681	13
	NM_000170	GLDC	Homo sapiens glycine dehydrogenase (decarboxylating) (GLDC), mRNA [NM_000170]	5.10957e-05	0.343314	1.15076	0.393902	5
	THC2665663	THC2665663	Unknown	5.212e-05	42.4923	2.39838	19.6359	3
	NM_018728	MYO5C	Homo sapiens myosin VC (MYO5C), mRNA [NM_018728]	5.29038e-05	0.338442	1.04838	0.431191	13
	NM_001006943	EPHA8	Homo sapiens EPH receptor A8 (EPHA8), transcript variant 2, mRNA [NM_001006943]	5.29038e-05	0.202444	0.808212	0.270617	13
	THC2656875	THC2656875	Unknown	5.5602e-05	0.1708	1.06188	0.206744	13
	AB188491	OTUD1	Homo sapiens mRNA, clone: TH020D07. [AB188491]	5.8451e-05	6.77144	0.800341	9.48087	4
	NM_017801	CMTM6	Homo sapiens CKLF-like MARVEL transmembrane domain containing 6 (CMTM6), mRNA [NM_017801]	6.07157e-05	2.61566	0.941788	2.58525	14
	NM_032594	INSM2	Homo sapiens insulinoma-associated 2 (INSM2), mRNA [NM_032594]	6.07157e-05	0.235629	3.43457	0.0939986	13
	NM_001453	FOXC1	Homo sapiens forkhead box C1 (FOXC1), mRNA [NM_001453]	6.15498e-05	13.2378	0.837986	13.719	3
	THC2638839	THC2638839	Unknown	6.15498e-05	0.286812	1.88987	0.174525	13
	NM_021083	XK	Homo sapiens X-linked Kx blood group (McLeod syndrome) (XK), mRNA [NM_021083]	6.16642e-05	0.386002	1.37287	0.377727	2
	NM_002982	CCL2	Homo sapiens chemokine (C-C motif) ligand 2 (CCL2), mRNA [NM_002982]	6.20062e-05	2.73958	0.636907	4.46024	3
	NM_144589	COMTD1	Homo sapiens catechol-O-methyltransferase domain containing 1 (COMTD1), mRNA [NM_144589]	6.20062e-05	0.245837	0.999717	0.251852	13
	AK055915	AK055915	Homo sapiens cDNA FLJ31353 fis, clone MESAN2000264. [AK055915]	6.35325e-05	2.05313	0.707057	3.1061	18
	NM_025249	KIAA1683	Homo sapiens KIAA1683 (KIAA1683), mRNA [NM_025249]	6.35325e-05	10.4942	1.39761	6.98346	3
	NM_173076	ABCA12	Homo sapiens ATP-binding cassette, sub-family A (ABC1), member 12 (ABCA12), transcript variant 1, mRNA [NM_173076]	6.35325e-05	0.260896	2.42972	0.0794314	5
	NM_052813	CARD9	Homo sapiens caspase recruitment domain family, member 9 (CARD9), mRNA [NM_052813]	6.35325e-05	0.198745	0.802318	0.273619	13
	NM_020851	ISLR2	Homo sapiens immunoglobulin superfamily containing leucine-rich repeat 2 (ISLR2), mRNA [NM_020851]	6.35781e-05	2.28942	0.780608	2.19336	8
	THC2606335	THC2606335	Q60501_9RODE (Q60501) Hamster p7 preinsertion DNA, partial (9%) [THC2606335]	6.35781e-05	0.562138	2.94177	0.174006	2
	CR622072	CR622072	full-length cDNA clone CS0DF032YA11 of Fetal brain of Homo sapiens (human). [CR622072]	6.55163e-05	0.317199	1.0196	0.377043	13
	NM_003012	SFRP1	Homo sapiens secreted frizzled-related protein 1 (SFRP1), mRNA [NM_003012]	6.61847e-05	2.22249	0.575638	4.15275	14
	NM_001444	FABP5	Homo sapiens fatty acid binding protein 5 (psoriasis-associated) (FABP5), mRNA [NM_001444]	6.61847e-05	0.526036	1.20648	0.44875	12
	NM_015892	GALNAC4S-6ST	Homo sapiens B cell RAG associated protein (GALNAC4S-6ST), mRNA [NM_015892]	6.65533e-05	0.0395969	0.625788	0.0934135	13
	NM_007207	DUSP10	Homo sapiens dual specificity phosphatase 10 (DUSP10), transcript variant 1, mRNA [NM_007207]	6.73345e-05	1.93186	0.727955	3.10114	14
	THC2504193	THC2504193	Q15540_HUMAN (Q15540) DCP1 protein , partial (11%) [THC2504193]	6.97974e-05	2.0565	0.834362	2.99141	18
	NM_001860	SLC31A2	Homo sapiens solute carrier family 31 (copper transporters), member 2 (SLC31A2), mRNA [NM_001860]	7.47617e-05	4.02715	0.859229	5.07686	4
	NM_002982	CCL2	Homo sapiens chemokine (C-C motif) ligand 2 (CCL2), mRNA [NM_002982]	7.47617e-05	2.9224	0.685795	4.1974	3
	AK026078	AK026078	Homo sapiens cDNA: FLJ22425 fis, clone HRC08686. [AK026078]	7.47617e-05	2.38115	0.92872	2.7636	8
	NM_021226	ARHGAP22	Homo sapiens Rho GTPase activating protein 22 (ARHGAP22), mRNA [NM_021226]	7.60092e-05	0.222544	0.60782	0.303136	13
	NM_006207	PDGFRL	Homo sapiens platelet-derived growth factor receptor-like (PDGFRL), mRNA [NM_006207]	7.70329e-05	0.550669	1.79554	0.301258	11
	NM_014028	OSTM1	Homo sapiens osteopetrosis associated transmembrane protein 1 (OSTM1), mRNA [NM_014028]	7.94586e-05	1.64221	0.706254	2.46533	8
	NM_000089	COL1A2	Homo sapiens collagen, type I, alpha 2 (COL1A2), mRNA [NM_000089]	8.23579e-05	0.0875788	0.473735	0.194788	13
	NM_014421	DKK2	Homo sapiens dickkopf homolog 2 (Xenopus laevis) (DKK2), mRNA [NM_014421]	8.23579e-05	8.07619	0.81888	11.5369	3
	CR593560	LOC440934	full-length cDNA clone CS0DC029YA18 of Neuroblastoma Cot 25-normalized of Homo sapiens (human). [CR593560]	8.34548e-05	1.03092	0.596261	2.15894	14
	NM_018368	LMBRD1	Homo sapiens LMBR1 domain containing 1 (LMBRD1), mRNA [NM_018368]	8.37005e-05	2.08235	0.961707	2.14493	8
	NM_199327	SPRY1	Homo sapiens sprouty homolog 1, antagonist of FGF signaling (Drosophila) (SPRY1), transcript variant 2, mRNA [NM_199327]	8.41484e-05	4.8245	0.746173	7.91705	4
	NM_152679	SLC10A4	Homo sapiens solute carrier family 10 (sodium/bile acid cotransporter family), member 4 (SLC10A4), mRNA [NM_152679]	8.43042e-05	1.25526	1.31103	1.18903	14
	NM_003326	TNFSF4	Homo sapiens tumor necrosis factor (ligand) superfamily, member 4 (tax-transcriptionally activated glycoprotein 1, 34kDa) (TNFSF4), mRNA [NM_003326]	8.64737e-05	3.31608	1.13097	3.04182	4
	CR611723	CR611723	full-length cDNA clone CS0DK002YP11 of HeLa cells Cot 25-normalized of Homo sapiens (human). [CR611723]	8.90931e-05	0.584677	1.21588	0.48193	11
	AK055439	LOC256021	Homo sapiens cDNA FLJ30877 fis, clone FEBRA2004443. [AK055439]	8.95717e-05	0.436431	2.14975	0.25488	2
	NM_005750	C4orf6	Homo sapiens chromosome 4 open reading frame 6 (C4orf6), mRNA [NM_005750]	9.193e-05	10.5229	0.615512	12.5153	4
	NM_003380	VIM	Homo sapiens vimentin (VIM), mRNA [NM_003380]	9.193e-05	0.0680346	0.896532	0.0863635	13
	NM_014010	ASTN2	Homo sapiens astrotactin 2 (ASTN2), transcript variant 1, mRNA [NM_014010]	9.19444e-05	0.633934	0.955609	0.556769	2
	NM_032880	IGSF21	Homo sapiens immunoglobin superfamily, member 21 (IGSF21), mRNA [NM_032880]	9.19444e-05	0.162967	1.3375	0.136387	13
	ENST00000342275	ENST00000342275	RST6901 Athersys RAGE Library Homo sapiens cDNA, mRNA sequence [BG187898]	9.36899e-05	0.589842	1.65472	0.342734	11
	NM_001007097	NTRK2	Homo sapiens neurotrophic tyrosine kinase, receptor, type 2 (NTRK2), transcript variant b, mRNA [NM_001007097]	9.36899e-05	55.0761	1.27674	27.9464	3
	BC065192	C2orf12	Homo sapiens chromosome 2 open reading frame 12, mRNA (cDNA clone MGC:70597 IMAGE:5205269), complete cds. [BC065192]	9.36899e-05	3.0097	0.868698	2.745	14
	NM_002165	ID1	Homo sapiens inhibitor of DNA binding 1, dominant negative helix-loop-helix protein (ID1), transcript variant 1, mRNA [NM_002165]	9.37007e-05	0.351957	0.149548	2.78981	11
	NM_178839	LRRTM1	Homo sapiens leucine rich repeat transmembrane neuronal 1 (LRRTM1), mRNA [NM_178839]	9.51503e-05	0.877453	1.07406	0.899223	11
	NM_153347	TMEM86A	Homo sapiens transmembrane protein 86A (TMEM86A), mRNA [NM_153347]	9.54923e-05	2.4897	0.749504	3.2496	8
	NM_018071	FLJ10357	Homo sapiens hypothetical protein FLJ10357 (FLJ10357), mRNA [NM_018071]	9.54923e-05	2.04841	0.863103	2.26565	8
	NM_178520	TMEM105	Homo sapiens transmembrane protein 105 (TMEM105), mRNA [NM_178520]	9.88914e-05	2.0558	0.945934	2.25786	16
	X59727	MAPK4	H.sapiens 63 kDa protein kinase related to rat ERK3. [X59727]	0.000105337	0.359286	1.40783	0.309272	2
	NM_002852	PTX3	Homo sapiens pentraxin-related gene, rapidly induced by IL-1 beta (PTX3), mRNA [NM_002852]	0.000105337	0.155484	0.362335	0.496468	13
	NM_003221	TFAP2B	Homo sapiens transcription factor AP-2 beta (activating enhancer binding protein 2 beta) (TFAP2B), mRNA [NM_003221]	0.000105337	0.514118	1.51439	0.368746	11
	NM_024046	CAMKV	Homo sapiens CaM kinase-like vesicle-associated (CAMKV), mRNA [NM_024046]	0.000105573	0.380938	0.913421	0.406879	13
	NM_001025252	TPD52	Homo sapiens tumor protein D52 (TPD52), transcript variant 1, mRNA [NM_001025252]	0.000105632	0.291111	1.18139	0.271457	13
	BG216229	BG216229	BG216229 RST35803 Athersys RAGE Library Homo sapiens cDNA, mRNA sequence [BG216229]	0.000106246	1.02475	0.688164	1.54959	9
	NM_018836	AJAP1	Homo sapiens adherens junction associated protein 1 (AJAP1), transcript variant 1, mRNA [NM_018836]	0.000107881	5.25443	0.63626	8.19906	3
	NM_001031628	LOC57228	Homo sapiens small trans-membrane and glycosylated protein (LOC57228), transcript variant 1, mRNA [NM_001031628]	0.000112062	1.92988	0.673284	2.8529	14
	BC014117	TBXAS1	Homo sapiens thromboxane A synthase 1 (platelet, cytochrome P450, family 5, subfamily A), mRNA (cDNA clone MGC:20885 IMAGE:4548935), complete cds. [BC014117]	0.000114019	0.410235	1.01511	0.40826	13
	NM_080593	HIST1H2BK	Homo sapiens histone cluster 1, H2bk (HIST1H2BK), mRNA [NM_080593]	0.000114557	0.832854	1.88978	0.464725	18
	BX649001	NTRK2	Homo sapiens mRNA; cDNA DKFZp686D1394 (from clone DKFZp686D1394). [BX649001]	0.00011672	17.4222	1.1214	27.6475	3
	NM_001360	DHCR7	Homo sapiens 7-dehydrocholesterol reductase (DHCR7), mRNA [NM_001360]	0.000116721	0.840459	1.2395	0.661727	10
	NM_003622	PPFIBP1	Homo sapiens PTPRF interacting protein, binding protein 1 (liprin beta 1) (PPFIBP1), transcript variant 1, mRNA [NM_003622]	0.000117226	0.306657	1.24423	0.306057	13
	NM_017977	AIM1L	Homo sapiens absent in melanoma 1-like (AIM1L), mRNA [NM_017977]	0.000118131	0.400615	1.18702	0.378984	11
	NM_015569	DNM3	Homo sapiens dynamin 3 (DNM3), mRNA [NM_015569]	0.000120594	3.38964	0.742794	5.00748	14
	NM_130808	CPNE4	Homo sapiens copine IV (CPNE4), mRNA [NM_130808]	0.000122753	1.37256	4.09663	0.410384	9
	NM_015461	ZNF521	Homo sapiens zinc finger protein 521 (ZNF521), mRNA [NM_015461]	0.000122753	4.2426	1.46136	3.39017	14
	NM_032808	LRRN6A	Homo sapiens leucine rich repeat neuronal 6A (LRRN6A), mRNA [NM_032808]	0.000123331	0.351503	1.0153	0.327722	13
	NM_002982	CCL2	Homo sapiens chemokine (C-C motif) ligand 2 (CCL2), mRNA [NM_002982]	0.000127683	2.86927	0.62861	4.53768	3
	NM_001856	COL16A1	Homo sapiens collagen, type XVI, alpha 1 (COL16A1), mRNA [NM_001856]	0.000129218	0.607895	2.08977	0.263338	2
	NM_002405	MFNG	Homo sapiens MFNG O-fucosylpeptide 3-beta-N-acetylglucosaminyltransferase (MFNG), mRNA [NM_002405]	0.000131875	0.294019	1.72446	0.173319	13
	NM_138711	PPARG	Homo sapiens peroxisome proliferator-activated receptor gamma (PPARG), transcript variant 3, mRNA [NM_138711]	0.000133809	3.85746	1.01476	3.42467	4
	NM_032829	C12orf34	Homo sapiens chromosome 12 open reading frame 34 (C12orf34), mRNA [NM_032829]	0.000133809	1.27192	0.459019	2.37461	16
	BF803942	BF803942	BF803942 CM2-CI0135-021100-477-g08 CI0135 Homo sapiens cDNA, mRNA sequence [BF803942]	0.000136682	1.89034	0.58248	4.40541	14
	AF216184	EVC	Homo sapiens tissue-type heart Ellis-van Creveld syndrome protein (EVC) mRNA, complete cds. [AF216184]	0.000140314	1.97698	0.733304	2.91744	8
	NM_138711	PPARG	Homo sapiens peroxisome proliferator-activated receptor gamma (PPARG), transcript variant 3, mRNA [NM_138711]	0.000143188	4.11908	1.04618	3.45052	4
	NM_032457	PCDH7	Homo sapiens BH-protocadherin (brain-heart) (PCDH7), transcript variant c, mRNA [NM_032457]	0.000143188	5.47944	1.52789	4.11101	4
	NM_181782	NCOA7	Homo sapiens nuclear receptor coactivator 7 (NCOA7), mRNA [NM_181782]	0.000143188	2.84055	0.893027	3.97474	4
	NM_080872	UNC5D	Homo sapiens unc-5 homolog D (C. elegans) (UNC5D), mRNA [NM_080872]	0.000148	0.326712	1.76418	0.197385	2
	NM_174858	AK5	Homo sapiens adenylate kinase 5 (AK5), transcript variant 1, mRNA [NM_174858]	0.000148	0.0719418	0.297247	0.249825	5
	NM_007374	SIX6	Homo sapiens sine oculis homeobox homolog 6 (Drosophila) (SIX6), mRNA [NM_007374]	0.000148907	0.453051	1.21546	0.413978	11
	NM_138711	PPARG	Homo sapiens peroxisome proliferator-activated receptor gamma (PPARG), transcript variant 3, mRNA [NM_138711]	0.000149009	3.46998	1.08517	3.38764	4
	NM_032208	ANTXR1	Homo sapiens anthrax toxin receptor 1 (ANTXR1), transcript variant 1, mRNA [NM_032208]	0.00015039	1.79235	0.92384	2.30999	8
	THC2500271	THC2500271	Unknown	0.00015039	0.374919	1.07917	0.371234	2
	AK021694	CXorf10	Homo sapiens cDNA FLJ11632 fis, clone HEMBA1004272. [AK021694]	0.00015039	0.17162	0.968221	0.188257	13
	NM_022154	SLC39A8	Homo sapiens solute carrier family 39 (zinc transporter), member 8 (SLC39A8), mRNA [NM_022154]	0.000154838	0.185837	0.799085	0.367587	13
	NM_024060	AHNAK	Homo sapiens AHNAK nucleoprotein (desmoyokin) (AHNAK), transcript variant 2, mRNA [NM_024060]	0.000154838	1.69654	0.63895	2.48812	14
	NM_025015	HSPA12A	Homo sapiens heat shock 70kDa protein 12A (HSPA12A), mRNA [NM_025015]	0.000154838	0.554998	1.40508	0.452865	11
	NM_138711	PPARG	Homo sapiens peroxisome proliferator-activated receptor gamma (PPARG), transcript variant 3, mRNA [NM_138711]	0.000155915	3.40507	1.23445	3.26471	4
	NM_000148	FUT1	Homo sapiens fucosyltransferase 1 (galactoside 2-alpha-L-fucosyltransferase, H blood group) (FUT1), mRNA [NM_000148]	0.000157901	0.128648	0.616335	0.231878	13
	NM_006516	SLC2A1	Homo sapiens solute carrier family 2 (facilitated glucose transporter), member 1 (SLC2A1), mRNA [NM_006516]	0.00016122	0.325592	1.05782	0.410683	13
	NM_018662	DISC1	Homo sapiens disrupted in schizophrenia 1 (DISC1), transcript variant L, mRNA [NM_018662]	0.000162815	2.40215	1.22822	2.29882	14
	NM_016170	TLX2	Homo sapiens T-cell leukemia homeobox 2 (TLX2), mRNA [NM_016170]	0.000162815	1.28963	0.365019	2.78796	16
	NM_000865	HTR1E	Homo sapiens 5-hydroxytryptamine (serotonin) receptor 1E (HTR1E), mRNA [NM_000865]	0.000163108	0.398546	2.23217	0.236007	2
	NM_145791	MGST1	Homo sapiens microsomal glutathione S-transferase 1 (MGST1), transcript variant 1c, mRNA [NM_145791]	0.000164993	0.254106	1.65336	0.189926	13
	NM_004053	BYSL	Homo sapiens bystin-like (BYSL), mRNA [NM_004053]	0.000170513	0.522536	1.05558	0.489982	2
	NM_003061	SLIT1	Homo sapiens slit homolog 1 (Drosophila) (SLIT1), mRNA [NM_003061]	0.000171592	0.748441	1.87638	0.387664	12
	NM_138711	PPARG	Homo sapiens peroxisome proliferator-activated receptor gamma (PPARG), transcript variant 3, mRNA [NM_138711]	0.000171592	3.9016	1.13554	3.22682	4
	THC2735727	THC2735727	ALU6_HUMAN (P39193) Alu subfamily SP sequence contamination warning entry, partial (4%) [THC2735727]	0.000171592	4.40807	1.01982	3.76821	4
	THC2633920	THC2633920	Q3RFB1_XYLFA (Q3RFB1) Aminotransferase, class I and II, partial (4%) [THC2633920]	0.000171592	1.35384	1.47239	1.06279	9
	NM_172127	CAMK2D	Homo sapiens calcium/calmodulin-dependent protein kinase (CaM kinase) II delta (CAMK2D), transcript variant 1, mRNA [NM_172127]	0.000171648	1.22544	0.649196	1.69076	1
	NM_022469	GREM2	Homo sapiens gremlin 2, cysteine knot superfamily, homolog (Xenopus laevis) (GREM2), mRNA [NM_022469]	0.000171648	3.69494	0.683016	5.03001	8
	A_32_P200025	A_32_P200025	Unknown	0.000176384	0.232866	0.957969	0.215515	13
	NM_005504	BCAT1	Homo sapiens branched chain aminotransferase 1, cytosolic (BCAT1), mRNA [NM_005504]	0.000179721	0.171656	0.884551	0.259283	13
	NM_032229	SLITRK6	Homo sapiens SLIT and NTRK-like family, member 6 (SLITRK6), mRNA [NM_032229]	0.000179721	0.117013	1.95195	0.0690524	13
	NM_032714	C14orf151	Homo sapiens chromosome 14 open reading frame 151 (C14orf151), mRNA [NM_032714]	0.000179721	0.277943	1.03558	0.249455	13
	NM_018340	FLJ11151	Homo sapiens hypothetical protein FLJ11151 (FLJ11151), mRNA [NM_018340]	0.000182148	0.517619	1.42088	0.411214	2
	NM_170721	MSI2	Homo sapiens musashi homolog 2 (Drosophila) (MSI2), transcript variant 2, mRNA [NM_170721]	0.000182954	0.433096	0.999775	0.499248	11
	THC2674306	THC2674306	Q9F8M7_CARHY (Q9F8M7) DTDP-glucose 4,6-dehydratase (Fragment), partial (11%) [THC2674306]	0.000183815	14.0819	1.12362	12.4709	3
	NM_006100	ST3GAL6	Homo sapiens ST3 beta-galactoside alpha-2,3-sialyltransferase 6 (ST3GAL6), mRNA [NM_006100]	0.000185373	0.727301	0.636294	1.08201	17
	NM_020178	CA10	Homo sapiens carbonic anhydrase X (CA10), mRNA [NM_020178]	0.000186868	7.08931	1.56413	4.90315	3
	NM_020039	ACCN2	Homo sapiens amiloride-sensitive cation channel 2, neuronal (ACCN2), transcript variant 1, mRNA [NM_020039]	0.000190782	1.84778	0.752968	2.52095	8
	ENST00000366569	ENST00000366569	Muscarinic acetylcholine receptor M3. [Source:Uniprot/SWISSPROT;Acc:P20309] [ENST00000366569]	0.000190782	1.33785	14.7832	0.0727995	14
	NM_015718	NOX3	Homo sapiens NADPH oxidase 3 (NOX3), mRNA [NM_015718]	0.000192801	0.312533	0.645172	0.383371	2
	NM_000787	DBH	Homo sapiens dopamine beta-hydroxylase (dopamine beta-monooxygenase) (DBH), mRNA [NM_000787]	0.000193591	0.312692	1.07948	0.276677	5
	NM_133170	PTPRT	Homo sapiens protein tyrosine phosphatase, receptor type, T (PTPRT), transcript variant 1, mRNA [NM_133170]	0.00019372	0.3877	0.64942	0.735278	9
	BC038667	KIAA1712	Homo sapiens KIAA1712, mRNA (cDNA clone MGC:33587 IMAGE:4823994), complete cds. [BC038667]	0.00019372	0.998407	1.63122	0.587192	9
	NM_005486	TOM1L1	Homo sapiens target of myb1-like 1 (chicken) (TOM1L1), mRNA [NM_005486]	0.00019372	1.01086	2.77487	0.328566	7
	NM_005460	SNCAIP	Homo sapiens synuclein, alpha interacting protein (synphilin) (SNCAIP), mRNA [NM_005460]	0.000194322	18.0381	2.01832	8.39445	3
	NM_207429	FLJ45803	Homo sapiens FLJ45803 protein (FLJ45803), mRNA [NM_207429]	0.000194985	5.5348	1.00173	5.76585	4
	NM_004968	ICA1	Homo sapiens islet cell autoantigen 1, 69kDa (ICA1), transcript variant 2, mRNA [NM_004968]	0.000194985	0.66213	1.96711	0.345627	17
	NM_000305	PON2	Homo sapiens paraoxonase 2 (PON2), transcript variant 1, mRNA [NM_000305]	0.000197494	0.492537	1.04759	0.530455	5
	NM_003213	TEAD4	Homo sapiens TEA domain family member 4 (TEAD4), transcript variant 1, mRNA [NM_003213]	0.000197494	0.398147	1.17167	0.367535	13
	NM_017414	USP18	Homo sapiens ubiquitin specific peptidase 18 (USP18), mRNA [NM_017414]	0.000200074	0.489651	2.72371	0.18661	11
	NM_015535	DNAPTP6	Homo sapiens DNA polymerase-transactivated protein 6 (DNAPTP6), mRNA [NM_015535]	0.000200392	1.87863	0.852132	2.29661	14
	NM_014317	PDSS1	Homo sapiens prenyl (decaprenyl) diphosphate synthase, subunit 1 (PDSS1), mRNA [NM_014317]	0.000200392	0.357483	0.754045	0.495484	13
	NM_018930	PCDHB10	Homo sapiens protocadherin beta 10 (PCDHB10), mRNA [NM_018930]	0.000204604	1.88498	1.04611	2.47046	14
	NM_020809	ARHGAP20	Homo sapiens Rho GTPase activating protein 20 (ARHGAP20), mRNA [NM_020809]	0.000208091	10.4125	1.4827	8.66038	3
	NM_024693	ECHDC3	Homo sapiens enoyl Coenzyme A hydratase domain containing 3 (ECHDC3), mRNA [NM_024693]	0.000212872	0.325792	0.975255	0.349165	5
	NM_182898	CREB5	Homo sapiens cAMP responsive element binding protein 5 (CREB5), transcript variant 1, mRNA [NM_182898]	0.000215192	6.91373	1.88915	4.29759	3
	AA837799	AA837799	AA837799 oe06h09.s1 NCI_CGAP_Ov2 Homo sapiens cDNA clone IMAGE:1385153, mRNA sequence [AA837799]	0.000216512	6.78336	1.28259	5.21325	3
	NM_003924	PHOX2B	Homo sapiens paired-like homeobox 2b (PHOX2B), mRNA [NM_003924]	0.000219003	1.11955	1.33039	0.941002	9
	NM_019013	FAM64A	Homo sapiens family with sequence similarity 64, member A (FAM64A), mRNA [NM_019013]	0.000221559	0.838376	1.63882	0.544032	7
	NM_201253	CRB1	Homo sapiens crumbs homolog 1 (Drosophila) (CRB1), mRNA [NM_201253]	0.000222705	2.84327	0.948347	3.06153	4
	NM_002668	PLP2	Homo sapiens proteolipid protein 2 (colonic epithelium-enriched) (PLP2), mRNA [NM_002668]	0.000227613	0.340406	0.964788	0.280589	13
	NM_173508	SLC35F3	Homo sapiens solute carrier family 35, member F3 (SLC35F3), mRNA [NM_173508]	0.000227613	0.440668	1.39788	0.308917	5
	AA449494	AA449494	AA449494 zx08h11.s1 Soares_total_fetus_Nb2HF8_9w Homo sapiens cDNA clone IMAGE:785925 3' similar to gb:U15981 ADRENAL SPECIFIC 30 KD PROTEIN (HUMAN);, mRNA sequence [AA449494]	0.000228936	0.125288	1.67609	0.0999752	13
	NM_001079525	PAICS	Homo sapiens phosphoribosylaminoimidazole carboxylase, phosphoribosylaminoimidazole succinocarboxamide synthetase (PAICS), transcript variant 1, mRNA [NM_001079525]	0.000230152	0.440597	0.907407	0.456198	11
	NM_078474	TM2D3	Homo sapiens TM2 domain containing 3 (TM2D3), transcript variant 1, mRNA [NM_078474]	0.000230152	1.41344	0.909071	1.86314	8
	NM_006100	ST3GAL6	Homo sapiens ST3 beta-galactoside alpha-2,3-sialyltransferase 6 (ST3GAL6), mRNA [NM_006100]	0.000244489	0.74097	0.607559	1.14509	17
	NM_001030273	ARNTL	Homo sapiens aryl hydrocarbon receptor nuclear translocator-like (ARNTL), transcript variant 3, mRNA [NM_001030273]	0.000245652	0.368238	0.753694	0.519199	5
	NM_022450	RHBDF1	Homo sapiens rhomboid 5 homolog 1 (Drosophila) (RHBDF1), mRNA [NM_022450]	0.000245855	3.02047	0.837685	4.76313	14
	AW901755	AW901755	AW901755 QV0-NN1020-170400-192-f12 NN1020 Homo sapiens cDNA, mRNA sequence [AW901755]	0.000245951	0.2538	1.02751	0.337834	2
	NM_002982	CCL2	Homo sapiens chemokine (C-C motif) ligand 2 (CCL2), mRNA [NM_002982]	0.000249211	2.89589	0.625801	4.6372	3
	NM_002982	CCL2	Homo sapiens chemokine (C-C motif) ligand 2 (CCL2), mRNA [NM_002982]	0.000249211	3.01136	0.75691	3.90868	3
	NM_173687	C8orf31	Homo sapiens chromosome 8 open reading frame 31 (C8orf31), mRNA [NM_173687]	0.000251316	2.35689	0.683326	2.88501	8
	AK095054	MGC33846	Homo sapiens cDNA FLJ37735 fis, clone BRHIP2020859. [AK095054]	0.000253515	2.31083	0.811164	2.5479	8
	NM_002852	PTX3	Homo sapiens pentraxin-related gene, rapidly induced by IL-1 beta (PTX3), mRNA [NM_002852]	0.000253515	0.151208	0.391783	0.454359	13
	NM_175861	TMTC1	Homo sapiens transmembrane and tetratricopeptide repeat containing 1 (TMTC1), mRNA [NM_175861]	0.000256912	0.426186	1.07731	0.547241	13
	NM_014392	D4S234E	Homo sapiens DNA segment on chromosome 4 (unique) 234 expressed sequence (D4S234E), transcript variant 1, mRNA [NM_014392]	0.000256979	0.308518	0.98307	0.298184	5
	NM_002160	TNC	Homo sapiens tenascin C (hexabrachion) (TNC), mRNA [NM_002160]	0.00025924	0.229289	0.821341	0.342183	13
	NM_000308	CTSA	Homo sapiens cathepsin A (CTSA), mRNA [NM_000308]	0.000263611	2.49017	1.05469	2.08212	8
	NM_006100	ST3GAL6	Homo sapiens ST3 beta-galactoside alpha-2,3-sialyltransferase 6 (ST3GAL6), mRNA [NM_006100]	0.000265055	0.732961	0.654922	1.16314	17
	NM_001846	COL4A2	Homo sapiens collagen, type IV, alpha 2 (COL4A2), mRNA [NM_001846]	0.000269241	0.441927	1.0944	0.362247	5
	NM_000727	CACNG1	Homo sapiens calcium channel, voltage-dependent, gamma subunit 1 (CACNG1), mRNA [NM_000727]	0.000277092	3.61287	1.59047	2.41998	8
	NM_152764	C16orf73	Homo sapiens chromosome 16 open reading frame 73 (C16orf73), mRNA [NM_152764]	0.00028193	0.749976	2.40836	0.274227	7
	NM_016824	ADD3	Homo sapiens adducin 3 (gamma) (ADD3), transcript variant 1, mRNA [NM_016824]	0.00028219	13.47	1.31072	7.18455	3
	NM_002982	CCL2	Homo sapiens chemokine (C-C motif) ligand 2 (CCL2), mRNA [NM_002982]	0.00028219	2.97181	0.64435	4.46328	3
	NM_173849	GSC	Homo sapiens goosecoid (GSC), mRNA [NM_173849]	0.000286156	0.478868	1.53154	0.338972	12
	NM_006100	ST3GAL6	Homo sapiens ST3 beta-galactoside alpha-2,3-sialyltransferase 6 (ST3GAL6), mRNA [NM_006100]	0.000298707	0.739018	0.622535	1.06304	17
	NM_198472	C10orf125	Homo sapiens chromosome 10 open reading frame 125 (C10orf125), mRNA [NM_198472]	0.000299511	0.190753	0.727912	0.296393	13
	NR_001442	FER1L4	Homo sapiens fer-1-like 4 (C. elegans) (FER1L4) on chromosome 20 [NR_001442]	0.000299511	3.02406	1.02125	3.45886	4
	NM_000089	COL1A2	Homo sapiens collagen, type I, alpha 2 (COL1A2), mRNA [NM_000089]	0.000303488	0.119238	0.47095	0.245252	13
	NM_001622	AHSG	Homo sapiens alpha-2-HS-glycoprotein (AHSG), mRNA [NM_001622]	0.000316365	0.778745	1.57121	0.540736	11
	NM_006100	ST3GAL6	Homo sapiens ST3 beta-galactoside alpha-2,3-sialyltransferase 6 (ST3GAL6), mRNA [NM_006100]	0.000317798	0.758763	0.607864	1.113	17
	NM_000399	EGR2	Homo sapiens early growth response 2 (Krox-20 homolog, Drosophila) (EGR2), mRNA [NM_000399]	0.000318356	3.87165	0.734615	4.77471	4
	BC028374	C1orf34	Homo sapiens chromosome 1 open reading frame 34, mRNA (cDNA clone IMAGE:4827153), partial cds. [BC028374]	0.000319222	0.175293	0.555083	0.332399	13
	NM_006100	ST3GAL6	Homo sapiens ST3 beta-galactoside alpha-2,3-sialyltransferase 6 (ST3GAL6), mRNA [NM_006100]	0.00032934	0.725182	0.64651	1.08982	17
	BC035417	BC035417	Homo sapiens, clone IMAGE:5167600, mRNA. [BC035417]	0.000334663	0.173888	0.787882	0.262741	13
	AX721087	AX721087	Sequence 47 from Patent WO0220754. [AX721087]	0.000339591	1.2384	2.81163	0.493168	9
	NM_020897	HCN3	Homo sapiens hyperpolarization activated cyclic nucleotide-gated potassium channel 3 (HCN3), mRNA [NM_020897]	0.000342498	1.6634	0.869518	1.57102	8
	ENST00000256367	TTC9	Tetratricopeptide repeat protein 9 (TPR repeat protein 9) (Fragment). [Source:Uniprot/SWISSPROT;Acc:Q92623] [ENST00000256367]	0.000348313	1.91103	0.827799	2.2654	14
	ENST00000340855	IDS	Iduronate 2-sulfatase precursor (EC 3.1.6.13) (Alpha-L-iduronate sulfate sulfatase) (Idursulfase) [Contains: Iduronate 2-sulfatase 42 kDa chain; Iduronate 2-sulfatase 14 kDa chain]. [Source:Uniprot/SWISSPROT;Acc:P22304] [ENST00000340855]	0.000350132	0.473796	0.644751	0.750804	2
	NM_201525	GPR56	Homo sapiens G protein-coupled receptor 56 (GPR56), transcript variant 3, mRNA [NM_201525]	0.000365777	0.680963	1.82089	0.304906	12
	NM_001719	BMP7	Homo sapiens bone morphogenetic protein 7 (osteogenic protein 1) (BMP7), mRNA [NM_001719]	0.000367676	0.407469	2.62904	0.137175	13
	NM_004826	ECEL1	Homo sapiens endothelin converting enzyme-like 1 (ECEL1), mRNA [NM_004826]	0.000372479	0.616661	0.502522	1.09418	5
	NM_019885	CYP26B1	Homo sapiens cytochrome P450, family 26, subfamily B, polypeptide 1 (CYP26B1), mRNA [NM_019885]	0.000375871	20.2339	0.914122	79.1927	3
	NM_002852	PTX3	Homo sapiens pentraxin-related gene, rapidly induced by IL-1 beta (PTX3), mRNA [NM_002852]	0.000380362	0.163866	0.376744	0.509185	13
	NM_004126	GNG11	Homo sapiens guanine nucleotide binding protein (G protein), gamma 11 (GNG11), mRNA [NM_004126]	0.000383502	0.150423	0.743869	0.260209	5
	NM_003714	STC2	Homo sapiens stanniocalcin 2 (STC2), mRNA [NM_003714]	0.000390714	0.0584339	0.559717	0.145985	13
	NM_138711	PPARG	Homo sapiens peroxisome proliferator-activated receptor gamma (PPARG), transcript variant 3, mRNA [NM_138711]	0.000397886	4.42237	1.15168	3.42699	4
	NM_004385	CSPG2	Homo sapiens chondroitin sulfate proteoglycan 2 (versican) (CSPG2), mRNA [NM_004385]	0.00040132	5.1494	1.92354	2.63564	3
	NM_133459	CCBE1	Homo sapiens collagen and calcium binding EGF domains 1 (CCBE1), mRNA [NM_133459]	0.000401762	5.04112	0.882906	5.79308	4
	BC029439	ZMYM6	Homo sapiens zinc finger, MYM-type 6, mRNA (cDNA clone IMAGE:4609257), complete cds. [BC029439]	0.000403516	1.46836	0.548713	2.55936	8
	AK025816	RGNEF	Homo sapiens cDNA: FLJ22163 fis, clone HRC00430. [AK025816]	0.000403516	0.150424	0.526701	0.317586	13
	NM_080741	NEU4	Homo sapiens sialidase 4 (NEU4), mRNA [NM_080741]	0.000409902	0.981916	0.710001	1.13764	5
	NM_014694	ADAMTSL2	Homo sapiens ADAMTS-like 2 (ADAMTSL2), mRNA [NM_014694]	0.000409902	0.34519	1.519	0.19167	13
	AK123757	AK123757	Homo sapiens cDNA FLJ41763 fis, clone IMR322005293. [AK123757]	0.000411943	10.2934	3.09234	3.3398	4
	NM_020856	TSHZ3	Homo sapiens teashirt family zinc finger 3 (TSHZ3), mRNA [NM_020856]	0.000413974	5.02995	1.58401	3.3314	4
	NM_152538	IGSF11	Homo sapiens immunoglobulin superfamily, member 11 (IGSF11), transcript variant 1, mRNA [NM_152538]	0.000413974	7.72546	0.63931	23.3067	4
	NM_016938	EFEMP2	Homo sapiens EGF-containing fibulin-like extracellular matrix protein 2 (EFEMP2), mRNA [NM_016938]	0.000415526	2.06687	0.738508	2.51458	8
	NM_001048226	DBNDD2	Homo sapiens dysbindin (dystrobrevin binding protein 1) domain containing 2 (DBNDD2), transcript variant 6, mRNA [NM_001048226]	0.000425417	0.489014	0.863065	0.460265	12
	NM_006000	TUBA1	Homo sapiens tubulin, alpha 1 (TUBA1), mRNA [NM_006000]	0.000425417	0.229531	0.600771	0.421577	13
	NM_032623	OSAP	Homo sapiens ovary-specific acidic protein (OSAP), mRNA [NM_032623]	0.000439135	3.86199	1.40886	2.74801	4
	NM_144949	SOCS5	Homo sapiens suppressor of cytokine signaling 5 (SOCS5), transcript variant 2, mRNA [NM_144949]	0.000455128	1.51802	0.885834	2.25189	9
	THC2679804	THC2679804	ALU1_HUMAN (P39188) Alu subfamily J sequence contamination warning entry, partial (4%) [THC2679804]	0.000464458	2.32705	0.748071	2.44632	8
	THC2637858	THC2637858	Unknown	0.000470479	0.586824	1.56634	0.630948	2
	NM_005165	ALDOC	Homo sapiens aldolase C, fructose-bisphosphate (ALDOC), mRNA [NM_005165]	0.000479595	0.541466	1.17983	0.434374	11
	NM_006100	ST3GAL6	Homo sapiens ST3 beta-galactoside alpha-2,3-sialyltransferase 6 (ST3GAL6), mRNA [NM_006100]	0.000479865	0.739439	0.617436	1.07173	17
	NM_024302	MMP28	Homo sapiens matrix metallopeptidase 28 (MMP28), transcript variant 1, mRNA [NM_024302]	0.000480824	2.48868	1.04867	2.39863	8
	ENST00000366569	ENST00000366569	Muscarinic acetylcholine receptor M3. [Source:Uniprot/SWISSPROT;Acc:P20309] [ENST00000366569]	0.000480824	1.54141	17.9203	0.0449643	14
	AW268902	AW268902	AW268902 xv48h10.x1 Soares_NFL_T_GBC_S1 Homo sapiens cDNA clone IMAGE:2816419 3', mRNA sequence [AW268902]	0.00048201	4.99069	0.893014	6.06463	4
	NM_006998	SCGN	Homo sapiens secretagogin, EF-hand calcium binding protein (SCGN), mRNA [NM_006998]	0.000494362	15.9845	0.694679	21.0659	3
	THC2765857	THC2765857	Unknown	0.000499339	0.217429	1.10527	0.278102	13
	ENST00000367012	SERTAD4	SERTA domain containing 4 [Source:RefSeq_peptide;Acc:NP_062551] [ENST00000367012]	0.0005186	0.515067	1.18912	0.443888	2
	AK057720	AK057720	Homo sapiens cDNA FLJ33158 fis, clone UTERU2000418. [AK057720]	0.000520478	1.31634	0.79975	1.8437	9
	BC036071	ELAVL4	Homo sapiens ELAV (embryonic lethal, abnormal vision, Drosophila)-like 4 (Hu antigen D), mRNA (cDNA clone MGC:33705 IMAGE:5286347), complete cds. [BC036071]	0.000524497	1.77072	0.780815	2.46596	14
	NM_012242	DKK1	Homo sapiens dickkopf homolog 1 (Xenopus laevis) (DKK1), mRNA [NM_012242]	0.000529097	0.289694	2.07685	0.118013	5
	NM_018667	SMPD3	Homo sapiens sphingomyelin phosphodiesterase 3, neutral membrane (neutral sphingomyelinase II) (SMPD3), mRNA [NM_018667]	0.000542387	0.480448	0.948162	0.588819	11
	D50915	KIAA0125	Homo sapiens mRNA for KIAA0125 gene, partial cds. [D50915]	0.000542387	2.04499	0.272189	5.90852	5
	NM_014618	DBC1	Homo sapiens deleted in bladder cancer 1 (DBC1), mRNA [NM_014618]	0.000546563	4.50789	1.00946	3.61152	3
	ENST00000317571	ENST00000317571	CDNA FLJ90394 fis, clone NT2RP2005632. (Fragment). [Source:Uniprot/SPTREMBL;Acc:Q8NCA1] [ENST00000317571]	0.000551898	0.260116	0.741334	0.390128	13
	NM_001584	MPPED2	Homo sapiens metallophosphoesterase domain containing 2 (MPPED2), mRNA [NM_001584]	0.000554577	8.28986	0.997744	9.06926	4
	NM_001560	IL13RA1	Homo sapiens interleukin 13 receptor, alpha 1 (IL13RA1), mRNA [NM_001560]	0.00056743	0.331445	0.419375	1.06908	2
	NM_182920	ADAMTS9	Homo sapiens ADAM metallopeptidase with thrombospondin type 1 motif, 9 (ADAMTS9), mRNA [NM_182920]	0.000582764	5.02803	1.35749	3.41308	4
	NM_004428	EFNA1	Homo sapiens ephrin-A1 (EFNA1), transcript variant 1, mRNA [NM_004428]	0.00058347	0.464496	0.795889	0.65915	11
	NM_002982	CCL2	Homo sapiens chemokine (C-C motif) ligand 2 (CCL2), mRNA [NM_002982]	0.000591794	2.76911	0.634312	3.99536	3
	AK131396	AK131396	Homo sapiens cDNA FLJ16488 fis, clone BRTHA3008826. [AK131396]	0.000594691	1.29921	0.695357	2.149	9
	AK055659	TSPAN5	Homo sapiens cDNA FLJ31097 fis, clone IMR321000210. [AK055659]	0.000597142	1.88093	1.13476	1.59184	16
	NM_144616	JSRP1	Homo sapiens junctional sarcoplasmic reticulum protein 1 (JSRP1), mRNA [NM_144616]	0.000597576	0.497665	1.68431	0.300989	12
	NM_148957	TNFRSF19	Homo sapiens tumor necrosis factor receptor superfamily, member 19 (TNFRSF19), transcript variant 2, mRNA [NM_148957]	0.000597985	15.0544	3.2261	4.7012	3
	NM_018934	PCDHB14	Homo sapiens protocadherin beta 14 (PCDHB14), mRNA [NM_018934]	0.000597985	1.31042	0.867115	1.75886	9
	NM_001387	DPYSL3	Homo sapiens dihydropyrimidinase-like 3 (DPYSL3), mRNA [NM_001387]	0.000599953	9.24138	1.79334	5.16632	3
	NM_003378	VGF	Homo sapiens VGF nerve growth factor inducible (VGF), mRNA [NM_003378]	0.000603942	1.48988	0.612176	2.24004	16
	NM_005245	FAT	Homo sapiens FAT tumor suppressor homolog 1 (Drosophila) (FAT), mRNA [NM_005245]	0.000603942	0.240375	0.979602	0.259228	5
	NM_002167	ID3	Homo sapiens inhibitor of DNA binding 3, dominant negative helix-loop-helix protein (ID3), mRNA [NM_002167]	0.000605739	0.76726	0.30685	2.11491	12
	THC2734830	THC2734830	Unknown	0.000615509	1.20181	0.653953	2.32686	14
	NM_006254	PRKCD	Homo sapiens protein kinase C, delta (PRKCD), transcript variant 1, mRNA [NM_006254]	0.000615853	0.622961	1.2649	0.404135	12
	NM_006100	ST3GAL6	Homo sapiens ST3 beta-galactoside alpha-2,3-sialyltransferase 6 (ST3GAL6), mRNA [NM_006100]	0.000615853	0.689633	0.656696	1.11904	17
	BC000408	ACAT2	Homo sapiens acetyl-Coenzyme A acetyltransferase 2 (acetoacetyl Coenzyme A thiolase), mRNA (cDNA clone MGC:8573 IMAGE:2823036), complete cds. [BC000408]	0.000626269	0.456956	0.966763	0.432282	11
	NM_006688	C1QL1	Homo sapiens complement component 1, q subcomponent-like 1 (C1QL1), mRNA [NM_006688]	0.000633423	0.542983	1.15031	0.467044	12
	NM_138711	PPARG	Homo sapiens peroxisome proliferator-activated receptor gamma (PPARG), transcript variant 3, mRNA [NM_138711]	0.000636048	3.41118	1.0286	3.64198	4
	NM_001006630	CHRM2	Homo sapiens cholinergic receptor, muscarinic 2 (CHRM2), transcript variant 1, mRNA [NM_001006630]	0.00064088	1.30369	9.06787	0.0625855	14
	NM_001030059	PPAPDC1A	Homo sapiens phosphatidic acid phosphatase type 2 domain containing 1A (PPAPDC1A), mRNA [NM_001030059]	0.00064088	2.47845	0.358706	5.62993	16
	NM_001031702	SEMA5B	Homo sapiens sema domain, seven thrombospondin repeats (type 1 and type 1-like), transmembrane domain (TM) and short cytoplasmic domain, (semaphorin) 5B (SEMA5B), transcript variant 1, mRNA [NM_001031702]	0.000642753	1.67675	1.30502	1.42039	14
	NM_004429	EFNB1	Homo sapiens ephrin-B1 (EFNB1), mRNA [NM_004429]	0.000645418	0.535705	0.891763	0.588164	2
	AK091057	LOC285535	Homo sapiens cDNA FLJ33738 fis, clone BRAWH2018527. [AK091057]	0.00064782	1.14102	0.332513	4.14152	14
	ENST00000375284	ENST00000375284	Protein patched homolog 1 (PTC1) (PTC). [Source:Uniprot/SWISSPROT;Acc:Q13635] [ENST00000375284]	0.000652889	2.89988	1.02567	2.33997	8
	NM_025207	FLAD1	Homo sapiens FAD1 flavin adenine dinucleotide synthetase homolog (S. cerevisiae) (FLAD1), transcript variant 1, mRNA [NM_025207]	0.000652889	0.679901	1.24139	0.479538	12
	NM_000087	CNGA1	Homo sapiens cyclic nucleotide gated channel alpha 1 (CNGA1), mRNA [NM_000087]	0.000660105	5.06998	1.21368	5.02285	4
	NM_005012	ROR1	Homo sapiens receptor tyrosine kinase-like orphan receptor 1 (ROR1), mRNA [NM_005012]	0.00066837	2.71328	0.818814	3.22413	14
	THC2677659	THC2677659	Unknown	0.000676683	18.4925	1.72495	9.47991	3
	XM_944447	LOC645722	PREDICTED: Homo sapiens hypothetical LOC645722 (LOC645722), mRNA [XM_944447]	0.000678108	0.973629	0.490747	2.12382	9
	NM_033661	WDR4	Homo sapiens WD repeat domain 4 (WDR4), transcript variant 2, mRNA [NM_033661]	0.00069513	0.402372	1.2238	0.328245	13
	NM_152431	PIWIL4	Homo sapiens piwi-like 4 (Drosophila) (PIWIL4), mRNA [NM_152431]	0.000705957	1.86512	0.91259	1.89377	8
	NM_015378	VPS13D	Homo sapiens vacuolar protein sorting 13 homolog D (S. cerevisiae) (VPS13D), transcript variant 1, mRNA [NM_015378]	0.000705957	2.05699	0.796002	2.54903	8
	NM_182915	STEAP3	Homo sapiens STEAP family member 3 (STEAP3), transcript variant 1, mRNA [NM_182915]	0.000713953	0.138926	0.537455	0.296574	13
	NM_001012415	SOHLH1	Homo sapiens spermatogenesis and oogenesis specific basic helix-loop-helix 1 (SOHLH1), mRNA [NM_001012415]	0.000715217	4.42884	0.458561	9.07926	4
	NM_006868	RAB31	Homo sapiens RAB31, member RAS oncogene family (RAB31), mRNA [NM_006868]	0.000718449	1.31739	0.445111	2.78246	9
	THC2532458	THC2532458	NM_205486 non-histone chromosomal protein {Gallus gallus} (exp=-1; wgp=0; cg=0), partial (21%) [THC2532458]	0.000719362	1.13821	0.927729	1.60744	9
	ENST00000370857	ENST00000370857	Muscleblind-like X-linked protein (Muscleblind-like protein 3) (Cys3His CCG1-required protein) (Protein HCHCR). [Source:Uniprot/SWISSPROT;Acc:Q9NUK0] [ENST00000370857]	0.000728775	0.287651	1.25336	0.346332	13
	NM_018128	TSR1	Homo sapiens TSR1, 20S rRNA accumulation, homolog (S. cerevisiae) (TSR1), mRNA [NM_018128]	0.000728775	0.489532	0.987983	0.622881	2
	NM_001034852	SMOC1	Homo sapiens SPARC related modular calcium binding 1 (SMOC1), transcript variant 1, mRNA [NM_001034852]	0.00072928	5.2821	1.19593	6.41108	4
	CR601260	CR601260	full-length cDNA clone CS0DM001YA20 of Fetal liver of Homo sapiens (human). [CR601260]	0.000736945	0.476858	1.20517	0.412055	2
	NM_005891	ACAT2	Homo sapiens acetyl-Coenzyme A acetyltransferase 2 (acetoacetyl Coenzyme A thiolase) (ACAT2), mRNA [NM_005891]	0.000736945	0.440396	1.09233	0.455742	12
	NM_173465	COL23A1	Homo sapiens collagen, type XXIII, alpha 1 (COL23A1), mRNA [NM_173465]	0.000736945	2.76636	0.943258	2.40187	4
	CR936609	CR936609	Homo sapiens mRNA; cDNA DKFZp686D2330 (from clone DKFZp686D2330). [CR936609]	0.000748462	2.31981	0.624519	3.39643	14
	NM_016300	ARPP-21	Homo sapiens cyclic AMP-regulated phosphoprotein, 21 kD (ARPP-21), transcript variant 1, mRNA [NM_016300]	0.000750056	3.71475	0.901907	3.66994	3
	AK095259	LOC439938	Homo sapiens cDNA FLJ37940 fis, clone CTONG2007779. [AK095259]	0.000771469	4.2531	1.05686	3.47147	4
	NM_001002912	C1orf173	Homo sapiens chromosome 1 open reading frame 173 (C1orf173), mRNA [NM_001002912]	0.000781604	0.0970209	0.397576	0.3232	13
	A_32_P166653	A_32_P166653	Unknown	0.000795813	0.42712	1.59587	0.201355	11
	NM_001888	CRYM	Homo sapiens crystallin, mu (CRYM), transcript variant 1, mRNA [NM_001888]	0.000801395	1.61646	1.20773	1.11939	16
	NM_002982	CCL2	Homo sapiens chemokine (C-C motif) ligand 2 (CCL2), mRNA [NM_002982]	0.000801395	2.80874	0.671964	4.41407	3
	THC2586764	THC2586764	Q72UE3_LEPIC (Q72UE3) Outer membrane receptor protein, partial (3%) [THC2586764]	0.000816893	0.548749	0.889008	0.70197	2
	NM_001946	DUSP6	Homo sapiens dual specificity phosphatase 6 (DUSP6), transcript variant 1, mRNA [NM_001946]	0.000828215	4.08658	1.15675	3.04016	4
	NM_019013	FAM64A	Homo sapiens family with sequence similarity 64, member A (FAM64A), mRNA [NM_019013]	0.000828215	0.892811	1.5399	0.535709	7
	AW950828	AW950828	AW950828 EST362898 MAGE resequences, MAGA Homo sapiens cDNA, mRNA sequence [AW950828]	0.000832557	3.70716	0.990729	3.20209	4
	NM_006379	SEMA3C	Homo sapiens sema domain, immunoglobulin domain (Ig), short basic domain, secreted, (semaphorin) 3C (SEMA3C), mRNA [NM_006379]	0.000835117	0.231513	1.15529	0.311154	5
	NM_019885	CYP26B1	Homo sapiens cytochrome P450, family 26, subfamily B, polypeptide 1 (CYP26B1), mRNA [NM_019885]	0.000848925	1167.37	0.239432	4139.6	3
	NM_153353	LRRC34	Homo sapiens leucine rich repeat containing 34 (LRRC34), mRNA [NM_153353]	0.000848925	0.388236	0.84508	0.474713	11
	NM_002317	LOX	Homo sapiens lysyl oxidase (LOX), mRNA [NM_002317]	0.000848925	0.291691	1.25628	0.293693	13
	NM_000873	ICAM2	Homo sapiens intercellular adhesion molecule 2 (ICAM2), mRNA [NM_000873]	0.000863079	0.716911	0.710141	1.03326	11
	AL713792	LOC131873	Homo sapiens mRNA; cDNA DKFZp667J1615 (from clone DKFZp667J1615). [AL713792]	0.000863079	0.24726	0.319615	0.887852	13
	AK094995	AK094995	Homo sapiens cDNA FLJ37676 fis, clone BRHIP2012627. [AK094995]	0.000883266	0.572733	1.16595	0.536886	11
	NM_004453	ETFDH	Homo sapiens electron-transferring-flavoprotein dehydrogenase (ETFDH), nuclear gene encoding mitochondrial protein, mRNA [NM_004453]	0.000883266	1.21367	0.837578	1.5763	16
	NM_016569	TBX3	Homo sapiens T-box 3 (ulnar mammary syndrome) (TBX3), transcript variant 2, mRNA [NM_016569]	0.00089451	0.497958	0.199421	2.30535	11
	NM_004817	TJP2	Homo sapiens tight junction protein 2 (zona occludens 2) (TJP2), transcript variant 1, mRNA [NM_004817]	0.00089451	0.35017	0.921924	0.313278	5
	BM544548	BM544548	AGENCOURT_6491969 NIH_MGC_124 Homo sapiens cDNA clone IMAGE:5728337 5', mRNA sequence [BM544548]	0.000894837	0.94464	0.804477	1.55966	18
	NM_006254	PRKCD	Homo sapiens protein kinase C, delta (PRKCD), transcript variant 1, mRNA [NM_006254]	0.000894837	0.649861	1.15459	0.469425	12
	NM_024697	ZNF659	Homo sapiens zinc finger protein 659 (ZNF659), mRNA [NM_024697]	0.000894837	0.728958	2.8841	0.188888	7
	THC2579856	THC2579856	Q6IFN5_HUMAN (Q6IFN5) Olfactory receptor OR19-14, partial (39%) [THC2579856]	0.000899579	0.53258	1.41888	0.368216	11
	NM_018344	SLC29A3	Homo sapiens solute carrier family 29 (nucleoside transporters), member 3 (SLC29A3), mRNA [NM_018344]	0.000901405	2.28636	0.868595	2.66256	16
	NM_000910	NPY2R	Homo sapiens neuropeptide Y receptor Y2 (NPY2R), mRNA [NM_000910]	0.000911116	0.618711	2.16912	0.50288	2
	NM_014421	DKK2	Homo sapiens dickkopf homolog 2 (Xenopus laevis) (DKK2), mRNA [NM_014421]	0.000924418	49.076	0.715256	48.3375	3
	NM_016644	PRR16	Homo sapiens proline rich 16 (PRR16), mRNA [NM_016644]	0.000924418	0.301377	1.12077	0.339028	5
	BX097190	BX097190	BX097190 Soares placenta Nb2HP Homo sapiens cDNA clone IMAGp998G19212, mRNA sequence [BX097190]	0.000939562	5.15902	3.58987	1.51962	3
	NM_006528	TFPI2	Homo sapiens tissue factor pathway inhibitor 2 (TFPI2), mRNA [NM_006528]	0.000940601	0.0269989	0.29875	0.10701	13
	NM_138444	KCTD12	Homo sapiens potassium channel tetramerisation domain containing 12 (KCTD12), mRNA [NM_138444]	0.000940601	0.847086	0.446359	2.38702	2
	NM_002344	LTK	Homo sapiens leukocyte tyrosine kinase (LTK), transcript variant 1, mRNA [NM_002344]	0.000955461	2.03862	0.689165	2.58822	8
	NM_025139	ARMC9	Homo sapiens armadillo repeat containing 9 (ARMC9), mRNA [NM_025139]	0.000955461	2.30347	0.963323	2.09454	16
	NM_019072	SGTB	Homo sapiens small glutamine-rich tetratricopeptide repeat (TPR)-containing, beta (SGTB), mRNA [NM_019072]	0.000956223	0.751232	1.19097	0.682586	12
	NM_002982	CCL2	Homo sapiens chemokine (C-C motif) ligand 2 (CCL2), mRNA [NM_002982]	0.000964608	2.72354	0.659642	3.9968	3
	NM_032947	MST150	Homo sapiens MSTP150 (MST150), mRNA [NM_032947]	0.0009685	1.71765	0.51926	3.11711	16
	NM_012137	DDAH1	Homo sapiens dimethylarginine dimethylaminohydrolase 1 (DDAH1), mRNA [NM_012137]	0.000979674	1.20103	2.40348	0.607548	9
	BC010054	RPSA	Homo sapiens cDNA clone IMAGE:3845335, **** WARNING: chimeric clone ****. [BC010054]	0.000987882	1.04344	0.938381	0.967853	5
	A_24_P255965	A_24_P255965	Unknown	0.000987882	0.618489	1.11805	0.577464	11
	NM_000633	BCL2	Homo sapiens B-cell CLL/lymphoma 2 (BCL2), nuclear gene encoding mitochondrial protein, transcript variant alpha, mRNA [NM_000633]	0.000991882	1.37134	0.858702	1.56359	9
	NM_182961	SYNE1	Homo sapiens spectrin repeat containing, nuclear envelope 1 (SYNE1), transcript variant longest, mRNA [NM_182961]	0.000991882	1.65625	0.858068	1.8214	8
	NM_002317	LOX	Homo sapiens lysyl oxidase (LOX), mRNA [NM_002317]	0.000991882	0.327995	1.24991	0.318641	13
	NM_001553	IGFBP7	Homo sapiens insulin-like growth factor binding protein 7 (IGFBP7), mRNA [NM_001553]	0.000991882	2.42942	6.40455	0.502741	3
	NM_001030005	CPLX3	Homo sapiens complexin 3 (CPLX3), mRNA [NM_001030005]	0.00103123	0.182658	0.64014	0.335083	13
	BC019667	BC019667	Homo sapiens cDNA clone IMAGE:4453251, partial cds. [BC019667]	0.001049	0.761223	1.45175	0.640962	18
	NM_033416	IMP4	Homo sapiens IMP4, U3 small nucleolar ribonucleoprotein, homolog (yeast) (IMP4), mRNA [NM_033416]	0.001049	0.680017	1.01437	0.705637	12
	NM_182767	SLC6A15	Homo sapiens solute carrier family 6, member 15 (SLC6A15), transcript variant 1, mRNA [NM_182767]	0.00106799	0.243728	1.01088	0.33825	13
	BC104421	BC104421	Homo sapiens cDNA clone IMAGE:40004940. [BC104421]	0.00108173	0.579891	0.967939	0.576379	5
	NM_170587	RGS20	Homo sapiens regulator of G-protein signalling 20 (RGS20), transcript variant 1, mRNA [NM_170587]	0.00108419	0.838515	0.979672	0.958903	14
	THC2520792	THC2520792	Q5E949_BOVIN (Q5E949) HMT1 hnRNP methyltransferase-like 2 isoform 3, partial (85%) [THC2520792]	0.0011041	0.702031	1.10348	0.475052	12
	AL049990	AL049990	Homo sapiens mRNA; cDNA DKFZp564G112 (from clone DKFZp564G112). [AL049990]	0.00110718	1.37633	0.633895	2.10337	9
	NM_000625	NOS2A	Homo sapiens nitric oxide synthase 2A (inducible, hepatocytes) (NOS2A), transcript variant 1, mRNA [NM_000625]	0.00111224	0.30965	0.656321	0.5841	13
	NM_000612	IGF2	Homo sapiens insulin-like growth factor 2 (somatomedin A) (IGF2), transcript variant 1, mRNA [NM_000612]	0.00111613	0.365961	0.707285	0.433525	5
	NM_006100	ST3GAL6	Homo sapiens ST3 beta-galactoside alpha-2,3-sialyltransferase 6 (ST3GAL6), mRNA [NM_006100]	0.00112505	0.737751	0.627372	1.06661	17
	NM_000633	BCL2	Homo sapiens B-cell CLL/lymphoma 2 (BCL2), nuclear gene encoding mitochondrial protein, transcript variant alpha, mRNA [NM_000633]	0.00114775	1.28276	0.839696	1.50648	9
	NM_201400	FAM86A	Homo sapiens family with sequence similarity 86, member A (FAM86A), transcript variant 1, mRNA [NM_201400]	0.00114775	0.493441	1.10556	0.567564	11
	NM_033035	TSLP	Homo sapiens thymic stromal lymphopoietin (TSLP), transcript variant 1, mRNA [NM_033035]	0.00115909	8.24952	1.26809	4.23779	3
	THC2658685	THC2658685	Unknown	0.00117096	0.298747	0.94943	0.35545	13
	ENST00000371655	RAB3B	Ras-related protein Rab-3B. [Source:Uniprot/SWISSPROT;Acc:P20337] [ENST00000371655]	0.00117373	1.36032	0.971514	1.4487	9
	NM_003782	B3GALT4	Homo sapiens UDP-Gal:betaGlcNAc beta 1,3-galactosyltransferase, polypeptide 4 (B3GALT4), mRNA [NM_003782]	0.00117504	2.71891	0.964093	2.75705	8
	NM_138711	PPARG	Homo sapiens peroxisome proliferator-activated receptor gamma (PPARG), transcript variant 3, mRNA [NM_138711]	0.00117712	3.92476	1.29883	3.07396	4
	NM_018357	LARP6	Homo sapiens La ribonucleoprotein domain family, member 6 (LARP6), transcript variant 1, mRNA [NM_018357]	0.00119005	2.07699	0.885282	2.30559	8
	AK095050	TMEM108	Homo sapiens cDNA FLJ37731 fis, clone BRHIP2020743. [AK095050]	0.00119121	0.698828	1.24616	0.748166	9
	THC2633081	THC2633081	Unknown	0.00119248	2.84274	0.914425	3.21238	14
	NM_005504	BCAT1	Homo sapiens branched chain aminotransferase 1, cytosolic (BCAT1), mRNA [NM_005504]	0.00122834	0.375678	1.04964	0.385226	2
	NM_052966	FAM129A	Homo sapiens family with sequence similarity 129, member A (FAM129A), transcript variant 2, mRNA [NM_052966]	0.00123891	0.0711565	0.264163	0.391663	13
	THC2755690	THC2755690	Unknown	0.00125496	0.57397	1.23559	0.489673	11
	NM_017899	TESC	Homo sapiens tescalcin (TESC), mRNA [NM_017899]	0.0012718	0.34303	1.26052	0.33831	2
	NM_001463	FRZB	Homo sapiens frizzled-related protein (FRZB), mRNA [NM_001463]	0.00130088	1.21338	4.07751	0.240865	1
	NM_000856	GUCY1A3	Homo sapiens guanylate cyclase 1, soluble, alpha 3 (GUCY1A3), mRNA [NM_000856]	0.00130419	0.308149	1.41148	0.247012	2
	NM_000625	NOS2A	Homo sapiens nitric oxide synthase 2A (inducible, hepatocytes) (NOS2A), transcript variant 1, mRNA [NM_000625]	0.00130765	0.31945	0.701162	0.566684	13
	NM_198461	LONRF2	Homo sapiens LON peptidase N-terminal domain and ring finger 2 (LONRF2), mRNA [NM_198461]	0.00130971	1.3029	0.512236	3.27933	14
	NM_004968	ICA1	Homo sapiens islet cell autoantigen 1, 69kDa (ICA1), transcript variant 2, mRNA [NM_004968]	0.00132925	0.650094	2.28144	0.288493	17
	NM_032194	BXDC1	Homo sapiens brix domain containing 1 (BXDC1), mRNA [NM_032194]	0.00134104	0.522097	0.85972	0.59923	2
	NM_000222	KIT	Homo sapiens v-kit Hardy-Zuckerman 4 feline sarcoma viral oncogene homolog (KIT), mRNA [NM_000222]	0.00134104	0.626434	1.85545	0.491812	9
	AK023660	AK023660	Homo sapiens cDNA FLJ13598 fis, clone PLACE1009921. [AK023660]	0.00134805	10.2577	0.885378	10.713	3
	NM_000883	IMPDH1	Homo sapiens IMP (inosine monophosphate) dehydrogenase 1 (IMPDH1), transcript variant 1, mRNA [NM_000883]	0.0013623	0.374825	1.02629	0.360773	5
	NM_001444	FABP5	Homo sapiens fatty acid binding protein 5 (psoriasis-associated) (FABP5), mRNA [NM_001444]	0.00139317	0.488844	1.22602	0.388321	2
	THC2668359	THC2668359	Unknown	0.00139858	2.37394	0.696415	2.9573	14
	NM_014067	LRP16	Homo sapiens LRP16 protein (LRP16), mRNA [NM_014067]	0.00143256	0.482387	0.921491	0.591698	2
	NM_002220	ITPKA	Homo sapiens inositol 1,4,5-trisphosphate 3-kinase A (ITPKA), mRNA [NM_002220]	0.00143516	1.25303	0.355551	3.48921	20
	NM_015199	ANKRD28	Homo sapiens ankyrin repeat domain 28 (ANKRD28), mRNA [NM_015199]	0.00143918	0.674402	0.750187	0.895241	17
	NM_006928	SILV	Homo sapiens silver homolog (mouse) (SILV), mRNA [NM_006928]	0.00143918	0.417265	1.43788	0.202835	5
	BC041772	LOC124976	Homo sapiens hypothetical protein LOC124976, mRNA (cDNA clone MGC:27061 IMAGE:4814561), complete cds. [BC041772]	0.00144446	0.351951	0.824521	0.509694	13
	NM_032222	FLJ22374	Homo sapiens hypothetical protein FLJ22374 (FLJ22374), mRNA [NM_032222]	0.00145087	0.376819	0.944615	0.415152	13
	NM_031412	GABARAPL1	Homo sapiens GABA(A) receptor-associated protein like 1 (GABARAPL1), mRNA [NM_031412]	0.00146129	2.36051	0.77844	2.56673	8
	NM_007155	ZP3	Homo sapiens zona pellucida glycoprotein 3 (sperm receptor) (ZP3), mRNA [NM_007155]	0.00148332	0.700836	1.46462	0.42185	12
	NM_014432	IL20RA	Homo sapiens interleukin 20 receptor, alpha (IL20RA), mRNA [NM_014432]	0.00148759	0.744122	1.05817	0.973598	9
	NM_002852	PTX3	Homo sapiens pentraxin-related gene, rapidly induced by IL-1 beta (PTX3), mRNA [NM_002852]	0.00149957	0.155003	0.363014	0.48352	13
	NM_015347	RIMBP2	Homo sapiens RIMS binding protein 2 (RIMBP2), mRNA [NM_015347]	0.00149967	1.7319	0.909814	1.99273	8
	THC2645562	THC2645562	Unknown	0.00152949	3.90106	0.764726	4.22713	3
	NM_001444	FABP5	Homo sapiens fatty acid binding protein 5 (psoriasis-associated) (FABP5), mRNA [NM_001444]	0.00156062	0.538106	1.16812	0.447265	11
	NM_007210	GALNT6	Homo sapiens UDP-N-acetyl-alpha-D-galactosamine:polypeptide N-acetylgalactosaminyltransferase 6 (GalNAc-T6) (GALNT6), mRNA [NM_007210]	0.00156742	5.53035	1.02208	4.7938	3
	NM_014448	ARHGEF16	Homo sapiens Rho guanine exchange factor (GEF) 16 (ARHGEF16), mRNA [NM_014448]	0.00160944	0.241215	0.807785	0.233094	13
	NM_022370	ROBO3	Homo sapiens roundabout, axon guidance receptor, homolog 3 (Drosophila) (ROBO3), mRNA [NM_022370]	0.00165072	0.554461	0.884005	0.5998	12
	NM_003622	PPFIBP1	Homo sapiens PTPRF interacting protein, binding protein 1 (liprin beta 1) (PPFIBP1), transcript variant 1, mRNA [NM_003622]	0.00165072	0.309061	1.38629	0.272	5
	NM_001002914	KCTD11	Homo sapiens potassium channel tetramerisation domain containing 11 (KCTD11), mRNA [NM_001002914]	0.00165072	2.41193	1.05708	1.77869	19
	NM_005493	RANBP9	Homo sapiens RAN binding protein 9 (RANBP9), mRNA [NM_005493]	0.00166425	1.27214	0.885027	1.54165	1
	NM_000740	CHRM3	Homo sapiens cholinergic receptor, muscarinic 3 (CHRM3), mRNA [NM_000740]	0.00166859	1.98699	12.6969	0.0672239	14
	ENST00000332432	ENST00000332432	full-length cDNA clone CS0DC017YM12 of Neuroblastoma Cot 25-normalized of Homo sapiens (human). [CR590337]	0.00167618	0.635898	0.595782	0.977185	11
	NM_005252	FOS	Homo sapiens v-fos FBJ murine osteosarcoma viral oncogene homolog (FOS), mRNA [NM_005252]	0.00169038	2.40609	0.436449	4.92337	8
	NM_058170	OLFM3	Homo sapiens olfactomedin 3 (OLFM3), mRNA [NM_058170]	0.00169387	2.26496	0.986028	2.42486	14
	AK095472	TMEM64	Homo sapiens cDNA FLJ38153 fis, clone DFNES1000083. [AK095472]	0.00174262	0.575563	0.73938	0.989325	2
	NM_021026	RFPL1	Homo sapiens ret finger protein-like 1 (RFPL1), mRNA [NM_021026]	0.00176228	1.41114	1.01853	1.52156	16
	A_24_P273014	A_24_P273014	Unknown	0.00176228	0.373031	0.919415	0.417832	11
	BC044637	LOC348926	Homo sapiens hypothetical protein LOC348926, mRNA (cDNA clone IMAGE:4546485), partial cds. [BC044637]	0.00176934	0.532915	0.994449	0.562806	11
	NM_001174	ARHGAP6	Homo sapiens Rho GTPase activating protein 6 (ARHGAP6), transcript variant 2, mRNA [NM_001174]	0.00176934	0.564323	0.439389	1.84347	5
	NM_175607	CNTN4	Homo sapiens contactin 4 (CNTN4), transcript variant 1, mRNA [NM_175607]	0.00177956	0.389768	2.03722	0.263256	5
	AK094603	AK094603	Homo sapiens cDNA FLJ37284 fis, clone BRAMY2013590. [AK094603]	0.00179955	1.29568	6.0767	0.2176	9
	NM_017575	SMG6	Homo sapiens Smg-6 homolog, nonsense mediated mRNA decay factor (C. elegans) (SMG6), mRNA [NM_017575]	0.00180064	2.17306	1.06038	1.91624	8
	ENST00000355898	ENST00000355898	Zinc finger protein 507. [Source:Uniprot/SWISSPROT;Acc:Q8TCN5] [ENST00000355898]	0.00180858	14.5166	0.941688	13.536	4
	ENST00000379870	LNPEP	Leucyl-cystinyl aminopeptidase (EC 3.4.11.3) (Cystinyl aminopeptidase) (Oxytocinase) (OTase) (Insulin-regulated membrane aminopeptidase) (Insulin-responsive aminopeptidase) (IRAP) (Placental leucine aminopeptidase) (P-LAP)....	0.00182587	1.65123	0.708338	2.63358	8
	NM_000900	MGP	Homo sapiens matrix Gla protein (MGP), mRNA [NM_000900]	0.00186262	1.3894	0.539133	3.22714	14
	NM_012261	C20orf103	Homo sapiens chromosome 20 open reading frame 103 (C20orf103), mRNA [NM_012261]	0.00188398	1.26617	1.88309	0.701055	18
	NM_002064	GLRX	Homo sapiens glutaredoxin (thioltransferase) (GLRX), mRNA [NM_002064]	0.00188398	1.24406	0.662903	1.99371	8
	CR613436	CR613436	full-length cDNA clone CS0DF024YN04 of Fetal brain of Homo sapiens (human). [CR613436]	0.00188398	1.41344	0.517347	3.68406	8
	THC2655298	THC2655298	Unknown	0.00188511	2.72299	1.20876	1.91417	14
	NM_182511	CBLN2	Homo sapiens cerebellin 2 precursor (CBLN2), mRNA [NM_182511]	0.0019017	0.287608	1.3651	0.261783	2
	NM_172082	CAMK2B	Homo sapiens calcium/calmodulin-dependent protein kinase (CaM kinase) II beta (CAMK2B), transcript variant 6, mRNA [NM_172082]	0.00190318	0.447461	1.08138	0.334921	12
	NM_145166	ZBTB47	Homo sapiens zinc finger and BTB domain containing 47 (ZBTB47), mRNA [NM_145166]	0.00190653	0.775218	0.967298	0.942082	2
	A_23_P357504	A_23_P357504	Unknown	0.00193773	2.95043	1.25738	2.89727	8
	NM_020896	OSBPL5	Homo sapiens oxysterol binding protein-like 5 (OSBPL5), transcript variant 1, mRNA [NM_020896]	0.00196026	1.59329	0.585733	2.95361	9
	NM_018902	PCDHA11	Homo sapiens protocadherin alpha 11 (PCDHA11), transcript variant 1, mRNA [NM_018902]	0.00196026	1.28853	0.839576	1.71311	1
	NM_014729	TOX	Homo sapiens thymus high mobility group box protein TOX (TOX), mRNA [NM_014729]	0.00196026	0.666657	2.12698	0.401654	2
	THC2651747	THC2651747	AF166326 NADPH oxidase homolog 1 short form {Homo sapiens} (exp=-1; wgp=0; cg=0), partial (17%) [THC2651747]	0.00196026	0.427946	0.746567	0.761975	2
	NM_002852	PTX3	Homo sapiens pentraxin-related gene, rapidly induced by IL-1 beta (PTX3), mRNA [NM_002852]	0.00196026	0.162969	0.373579	0.498255	13
	NM_000633	BCL2	Homo sapiens B-cell CLL/lymphoma 2 (BCL2), nuclear gene encoding mitochondrial protein, transcript variant alpha, mRNA [NM_000633]	0.00197518	1.28149	0.808908	1.64701	9
	THC2609205	THC2609205	Unknown	0.00197518	1.33598	0.852958	1.69323	14
	NM_175613	CNTN4	Homo sapiens contactin 4 (CNTN4), transcript variant 3, mRNA [NM_175613]	0.00197707	0.518426	1.59885	0.378958	11
	NM_004884	PUNC	Homo sapiens putative neuronal cell adhesion molecule (PUNC), mRNA [NM_004884]	0.00197845	3.21718	0.82065	3.22752	14
	NM_024677	NSUN7	Homo sapiens NOL1/NOP2/Sun domain family, member 7 (NSUN7), mRNA [NM_024677]	0.00197845	0.397005	1.06443	0.468517	5
	NM_020826	SYT13	Homo sapiens synaptotagmin XIII (SYT13), mRNA [NM_020826]	0.00199094	0.915448	1.63308	0.537718	20
	NM_005779	LHFPL2	Homo sapiens lipoma HMGIC fusion partner-like 2 (LHFPL2), mRNA [NM_005779]	0.00199094	3.21647	0.705983	3.39943	4
	ENST00000379616	FOSL2	Fos-related antigen 2. [Source:Uniprot/SWISSPROT;Acc:P15408] [ENST00000379616]	0.00199378	0.601158	0.316602	2.39287	2
	NM_020245	TULP4	Homo sapiens tubby like protein 4 (TULP4), transcript variant 1, mRNA [NM_020245]	0.0019999	1.65475	0.742768	2.16045	8
	NM_138440	VASN	Homo sapiens vasorin (VASN), mRNA [NM_138440]	0.0019999	3.3547	0.592084	4.44321	4
	NM_005566	LDHA	Homo sapiens lactate dehydrogenase A (LDHA), mRNA [NM_005566]	0.0019999	0.276358	0.829995	0.360792	13
	NM_001037332	CYFIP2	Homo sapiens cytoplasmic FMR1 interacting protein 2 (CYFIP2), transcript variant 2, mRNA [NM_001037332]	0.0020125	1.74974	1.02863	1.72185	8
	NM_020394	ZNF695	Homo sapiens zinc finger protein 695 (ZNF695), mRNA [NM_020394]	0.00205145	0.588903	1.20489	0.498763	11
	NM_000165	GJA1	Homo sapiens gap junction protein, alpha 1, 43kDa (connexin 43) (GJA1), mRNA [NM_000165]	0.00205145	0.243715	0.541785	0.577378	13
	AK094724	PITPNC1	Homo sapiens cDNA FLJ37405 fis, clone BRAMY2028269. [AK094724]	0.00207377	1.34123	1.23293	1.31711	14
	NM_018203	KLHDC8A	Homo sapiens kelch domain containing 8A (KLHDC8A), mRNA [NM_018203]	0.00207377	2.54532	0.973404	2.85231	8
	NM_002245	KCNK1	Homo sapiens potassium channel, subfamily K, member 1 (KCNK1), mRNA [NM_002245]	0.00209702	0.619006	0.773527	0.747039	11
	NM_017512	ENOSF1	Homo sapiens enolase superfamily member 1 (ENOSF1), mRNA [NM_017512]	0.0020983	0.317112	0.734187	0.442592	13
	NM_004576	PPP2R2B	Homo sapiens protein phosphatase 2 (formerly 2A), regulatory subunit B (PR 52), beta isoform (PPP2R2B), transcript variant 1, mRNA [NM_004576]	0.00210617	1.44325	0.773564	2.06071	1
	NM_002237	KCNG1	Homo sapiens potassium voltage-gated channel, subfamily G, member 1 (KCNG1), transcript variant 1, mRNA [NM_002237]	0.00212117	0.259358	1.27841	0.242607	13
	NM_003621	PPFIBP2	Homo sapiens PTPRF interacting protein, binding protein 2 (liprin beta 2) (PPFIBP2), mRNA [NM_003621]	0.00212117	1.68938	1.10175	1.39989	14
	NM_030965	ST6GALNAC5	Homo sapiens ST6 (alpha-N-acetyl-neuraminyl-2,3-beta-galactosyl-1,3)-N-acetylgalactosaminide alpha-2,6-sialyltransferase 5 (ST6GALNAC5), mRNA [NM_030965]	0.00212117	0.406943	1.23246	0.345595	2
	NM_005144	HR	Homo sapiens hairless homolog (mouse) (HR), transcript variant 1, mRNA [NM_005144]	0.00213225	0.274782	0.647152	0.369531	13
	NM_002928	RGS16	Homo sapiens regulator of G-protein signalling 16 (RGS16), mRNA [NM_002928]	0.00213225	5.38839	0.651976	6.585	4
	NM_017551	GRID1	Homo sapiens glutamate receptor, ionotropic, delta 1 (GRID1), mRNA [NM_017551]	0.00213968	0.271065	0.797642	0.434537	2
	BC036622	LOC728923	Homo sapiens cDNA clone IMAGE:5286843. [BC036622]	0.00214771	0.820848	1.13395	0.868968	18
	AY203928	MGC23284	Homo sapiens FP17581 mRNA, complete cds. [AY203928]	0.00214771	5.05689	1.68926	2.5464	4
	NM_033181	CNR1	Homo sapiens cannabinoid receptor 1 (brain) (CNR1), transcript variant 2, mRNA [NM_033181]	0.00224669	3.97089	1.27748	3.18286	4
	NM_018674	ACCN4	Homo sapiens amiloride-sensitive cation channel 4, pituitary (ACCN4), transcript variant 1, mRNA [NM_018674]	0.00225537	3.24363	0.768485	4.3122	16
	NM_001042481	FRMD6	Homo sapiens FERM domain containing 6 (FRMD6), transcript variant 1, mRNA [NM_001042481]	0.00225537	1.93205	0.866698	2.79202	14
	NM_005482	PIGK	Homo sapiens phosphatidylinositol glycan anchor biosynthesis, class K (PIGK), mRNA [NM_005482]	0.00225902	1.22348	0.833737	1.62733	1
	ENST00000222543	TFPI2	Tissue factor pathway inhibitor 2 precursor (TFPI-2) (Placental protein 5) (PP5). [Source:Uniprot/SWISSPROT;Acc:P48307] [ENST00000222543]	0.00225902	0.0627284	0.398821	0.221254	13
	AB037844	TMEM181	Homo sapiens mRNA for KIAA1423 protein, partial cds. [AB037844]	0.00227068	1.85461	0.94324	1.94469	8
	NM_014693	ECE2	Homo sapiens endothelin converting enzyme 2 (ECE2), transcript variant 1, mRNA [NM_014693]	0.00227098	0.675486	1.43138	0.497803	2
	NM_005524	HES1	Homo sapiens hairy and enhancer of split 1, (Drosophila) (HES1), mRNA [NM_005524]	0.00227319	4.51371	0.750132	6.50538	4
	NM_004484	GPC3	Homo sapiens glypican 3 (GPC3), mRNA [NM_004484]	0.00227319	0.394848	1.60119	0.2534	2
	A_24_P367100	A_24_P367100	Unknown	0.00227319	1.55998	0.742363	1.8433	16
	NM_021734	SLC25A19	Homo sapiens solute carrier family 25 (mitochondrial deoxynucleotide carrier), member 19 (SLC25A19), mRNA [NM_021734]	0.00228724	0.461987	0.866561	0.54282	12
	NM_014867	KBTBD11	Homo sapiens kelch repeat and BTB (POZ) domain containing 11 (KBTBD11), mRNA [NM_014867]	0.00229487	0.395439	0.942463	0.442147	2
	AB058761	ZNF469	Homo sapiens mRNA for KIAA1858 protein, partial cds. [AB058761]	0.00230236	0.806048	1.51721	0.468344	9
	AK025975	AK025975	Homo sapiens cDNA: FLJ22322 fis, clone HRC05532. [AK025975]	0.00232979	2.01015	0.997327	1.97132	8
	CR599788	CR599788	full-length cDNA clone CS0DC013YA17 of Neuroblastoma Cot 25-normalized of Homo sapiens (human). [CR599788]	0.00234177	0.463695	1.59474	0.297725	5
	A_32_P180185	A_32_P180185	Unknown	0.00238018	17.989	0.746049	15.34	3
	NM_024967	ZNF556	Homo sapiens zinc finger protein 556 (ZNF556), mRNA [NM_024967]	0.00238184	0.357122	1.33247	0.260367	13
	NM_019013	FAM64A	Homo sapiens family with sequence similarity 64, member A (FAM64A), mRNA [NM_019013]	0.00238184	0.868848	1.55073	0.53734	7
	AK055959	TOM1L2	Homo sapiens cDNA FLJ31397 fis, clone NT2NE1000163. [AK055959]	0.00238184	2.10659	0.913308	1.93101	19
	AK027158	AK027158	Homo sapiens cDNA: FLJ23505 fis, clone LNG03017. [AK027158]	0.00238184	1.88953	0.711352	2.36315	8
	NM_001957	EDNRA	Homo sapiens endothelin receptor type A (EDNRA), mRNA [NM_001957]	0.00239177	0.333723	0.36838	0.912788	13
	THC2668193	THC2668193	Unknown	0.00240278	0.355329	1.30655	0.314254	2
	NM_020926	BCOR	Homo sapiens BCL6 co-repressor (BCOR), transcript variant 2, mRNA [NM_020926]	0.00240278	2.0273	0.731773	2.23487	8
	NM_013322	SNX10	Homo sapiens sorting nexin 10 (SNX10), mRNA [NM_013322]	0.00244881	0.558795	0.834257	0.749728	12
	DB728175	DB728175	DB728175 RIKEN full-length enriched human cDNA library, hypothalamus Homo sapiens cDNA clone H033001B22 3', mRNA sequence [DB728175]	0.00248887	0.758541	1.26765	0.734837	11
	NM_005400	PRKCE	Homo sapiens protein kinase C, epsilon (PRKCE), mRNA [NM_005400]	0.00249694	1.96421	0.863937	2.44446	8
	NM_002928	RGS16	Homo sapiens regulator of G-protein signalling 16 (RGS16), mRNA [NM_002928]	0.00249694	5.73797	0.741797	6.08987	4
	XR_015772	LOC732215	PREDICTED: Homo sapiens similar to 3-oxoacid CoA transferase 2 (LOC732215), mRNA [XR_015772]	0.00255623	0.350868	0.998004	0.391818	13
	NM_001005473	PLCXD3	Homo sapiens phosphatidylinositol-specific phospholipase C, X domain containing 3 (PLCXD3), mRNA [NM_001005473]	0.00258101	0.95415	1.27541	0.83022	17
	AI278811	AI278811	AI278811 qo50a11.x1 NCI_CGAP_Co8 Homo sapiens cDNA clone IMAGE:1911932 3' similar to gb:K02276 MYC PROTO-ONCOGENE PROTEIN (HUMAN);, mRNA sequence [AI278811]	0.00258523	0.283202	1.35394	0.290372	2
	NM_019013	FAM64A	Homo sapiens family with sequence similarity 64, member A (FAM64A), mRNA [NM_019013]	0.00258523	0.873614	1.55435	0.514317	7
	NM_018172	FAM86C	Homo sapiens family with sequence similarity 86, member C (FAM86C), transcript variant 1, mRNA [NM_018172]	0.00259085	0.577568	1.09728	0.513909	12
	NM_006384	CIB1	Homo sapiens calcium and integrin binding 1 (calmyrin) (CIB1), mRNA [NM_006384]	0.00259153	2.47549	0.976453	2.18607	19
	NM_002982	CCL2	Homo sapiens chemokine (C-C motif) ligand 2 (CCL2), mRNA [NM_002982]	0.00259153	2.77439	0.736568	3.92323	3
	NM_033315	RASL10B	Homo sapiens RAS-like, family 10, member B (RASL10B), mRNA [NM_033315]	0.00261316	3.93937	0.550855	6.01351	16
	NM_147780	CTSB	Homo sapiens cathepsin B (CTSB), transcript variant 2, mRNA [NM_147780]	0.00262438	1.55954	0.787359	1.64055	16
	NM_000404	GLB1	Homo sapiens galactosidase, beta 1 (GLB1), transcript variant 1, mRNA [NM_000404]	0.00263153	1.83944	1.04132	1.84498	8
	NM_002561	P2RX5	Homo sapiens purinergic receptor P2X, ligand-gated ion channel, 5 (P2RX5), transcript variant 1, mRNA [NM_002561]	0.00263277	0.428689	1.05392	0.370777	13
	NM_000240	MAOA	Homo sapiens monoamine oxidase A (MAOA), nuclear gene encoding mitochondrial protein, mRNA [NM_000240]	0.00264162	0.647174	1.16501	0.550245	12
	NM_004443	EPHB3	Homo sapiens EPH receptor B3 (EPHB3), mRNA [NM_004443]	0.0026483	3.4612	0.667183	3.81936	4
	NM_006113	VAV3	Homo sapiens vav 3 oncogene (VAV3), transcript variant 1, mRNA [NM_006113]	0.00268199	2.92297	1.03018	3.00057	8
	NM_002970	SAT1	Homo sapiens spermidine/spermine N1-acetyltransferase 1 (SAT1), mRNA [NM_002970]	0.00268414	2.69891	0.902471	2.83872	8
	CR597270	CR597270	full-length cDNA clone CS0DI016YF21 of Placenta Cot 25-normalized of Homo sapiens (human). [CR597270]	0.00270305	1.46584	1.01929	1.49386	8
	A_24_P834646	A_24_P834646	Unknown	0.00273558	0.6981	1.41212	0.448697	12
	A_32_P134679	A_32_P134679	Unknown	0.00273558	3.59356	0.875058	4.97957	3
	NM_002852	PTX3	Homo sapiens pentraxin-related gene, rapidly induced by IL-1 beta (PTX3), mRNA [NM_002852]	0.00273558	0.191905	0.355961	0.652862	13
	NM_170726	ALDH4A1	Homo sapiens aldehyde dehydrogenase 4 family, member A1 (ALDH4A1), nuclear gene encoding mitochondrial protein, transcript variant P5CDhS, mRNA [NM_170726]	0.00274793	0.863383	1.47626	0.564884	12
	BQ071182	BQ071182	BQ071182 AGENCOURT_6853099 NIH_MGC_47 Homo sapiens cDNA clone IMAGE:5927550 5', mRNA sequence [BQ071182]	0.00275076	0.408469	0.90275	0.51523	2
	NM_018584	CAMK2N1	Homo sapiens calcium/calmodulin-dependent protein kinase II inhibitor 1 (CAMK2N1), mRNA [NM_018584]	0.00275134	1.78783	0.803793	1.78816	19
	NM_003177	SYK	Homo sapiens spleen tyrosine kinase (SYK), mRNA [NM_003177]	0.00275849	0.595414	1.71207	0.296552	5
	BC030713	LOC401022	Homo sapiens hypothetical LOC401022, mRNA (cDNA clone IMAGE:4827714). [BC030713]	0.0027863	2.18663	0.620552	3.06864	8
	NM_000625	NOS2A	Homo sapiens nitric oxide synthase 2A (inducible, hepatocytes) (NOS2A), transcript variant 1, mRNA [NM_000625]	0.0027966	0.314932	0.721142	0.52844	13
	AK022150	AK022150	Homo sapiens cDNA FLJ12088 fis, clone HEMBB1002545. [AK022150]	0.00280927	0.829909	0.627124	1.50247	9
	BC089451	BC089451	Homo sapiens cDNA clone IMAGE:30554612. [BC089451]	0.00281643	0.40114	0.82047	0.550218	13
	AL390181	AL390181	Homo sapiens mRNA; cDNA DKFZp547J125 (from clone DKFZp547J125). [AL390181]	0.00281643	2.07911	0.899001	2.19266	8
	NM_001040429	PCDH17	Homo sapiens protocadherin 17 (PCDH17), mRNA [NM_001040429]	0.0028269	0.798607	0.514058	1.66058	17
	NM_018131	CEP55	Homo sapiens centrosomal protein 55kDa (CEP55), mRNA [NM_018131]	0.00282895	0.84922	1.25294	0.723441	7
	CB049993	CB049993	CB049993 NISC_gj14d12.y1 NCI_CGAP_Pr28 Homo sapiens cDNA clone IMAGE:3271727 5', mRNA sequence [CB049993]	0.00284005	0.578485	0.86657	0.828293	2
	NM_000633	BCL2	Homo sapiens B-cell CLL/lymphoma 2 (BCL2), nuclear gene encoding mitochondrial protein, transcript variant alpha, mRNA [NM_000633]	0.00284502	1.37714	0.820121	1.52378	14
	NM_153225	RPESP	Homo sapiens RPE-spondin (RPESP), mRNA [NM_153225]	0.00284782	0.566174	1.69864	0.318565	12
	NM_003873	NRP1	Homo sapiens neuropilin 1 (NRP1), transcript variant 1, mRNA [NM_003873]	0.00284782	0.159514	0.525938	0.392741	13
	NM_004490	GRB14	Homo sapiens growth factor receptor-bound protein 14 (GRB14), mRNA [NM_004490]	0.00285939	0.218639	1.08366	0.25728	13
	NM_024758	AGMAT	Homo sapiens agmatine ureohydrolase (agmatinase) (AGMAT), mRNA [NM_024758]	0.00287252	0.327443	0.798629	0.479237	13
	ENST00000246024	TXNDC13	Thioredoxin domain-containing protein 13 precursor. [Source:Uniprot/SWISSPROT;Acc:Q9H1E5] [ENST00000246024]	0.00291634	1.71093	1.03424	1.79699	14
	NM_021785	RAI2	Homo sapiens retinoic acid induced 2 (RAI2), mRNA [NM_021785]	0.00292293	1.67695	0.82977	2.11661	8
	NM_012180	FBXO8	Homo sapiens F-box protein 8 (FBXO8), mRNA [NM_012180]	0.00292565	0.201366	0.669826	0.359068	13
	NM_173075	APBB2	Homo sapiens amyloid beta (A4) precursor protein-binding, family B, member 2 (Fe65-like) (APBB2), mRNA [NM_173075]	0.00293539	0.533728	0.931737	0.529368	11
	NM_173630	RTTN	Homo sapiens rotatin (RTTN), mRNA [NM_173630]	0.0029671	0.891693	0.96357	0.866135	7
	AF086547	AF086547	Homo sapiens full length insert cDNA clone ZE12B03. [AF086547]	0.00304319	2.52604	0.778295	4.44562	8
	NM_022074	FAM111A	Homo sapiens family with sequence similarity 111, member A (FAM111A), transcript variant 1, mRNA [NM_022074]	0.00305096	1.68999	0.90155	1.79934	8
	THC2659848	THC2659848	Q8TIK0_METAC (Q8TIK0) Predicted protein, partial (13%) [THC2659848]	0.00305954	0.593087	0.941803	0.980671	2
	NM_000189	HK2	Homo sapiens hexokinase 2 (HK2), mRNA [NM_000189]	0.00312483	0.141255	0.718013	0.280101	13
	A_32_P232647	A_32_P232647	Unknown	0.00312483	0.129679	0.848663	0.20417	13
	NM_014064	C9orf32	Homo sapiens chromosome 9 open reading frame 32 (C9orf32), mRNA [NM_014064]	0.00312533	0.740722	0.923362	0.786449	12
	NM_000625	NOS2A	Homo sapiens nitric oxide synthase 2A (inducible, hepatocytes) (NOS2A), transcript variant 1, mRNA [NM_000625]	0.00315022	0.313051	0.610849	0.604331	13
	NM_015440	MTHFD1L	Homo sapiens methylenetetrahydrofolate dehydrogenase (NADP+ dependent) 1-like (MTHFD1L), mRNA [NM_015440]	0.00318779	0.291264	0.836425	0.369663	13
	NM_001871	CPB1	Homo sapiens carboxypeptidase B1 (tissue) (CPB1), mRNA [NM_001871]	0.0032657	0.516707	1.79903	0.387893	11
	AK021543	AK021543	Homo sapiens cDNA FLJ11481 fis, clone HEMBA1001803. [AK021543]	0.00326844	3.2343	1.04861	2.94068	4
	NM_080860	TSGA2	Homo sapiens testis specific A2 homolog (mouse) (TSGA2), mRNA [NM_080860]	0.00327409	0.342564	1.04943	0.320144	13
	NM_014483	RBMS3	Homo sapiens RNA binding motif, single stranded interacting protein (RBMS3), transcript variant 2, mRNA [NM_014483]	0.00327582	0.925761	0.733807	1.21456	9
	NM_005072	SLC12A4	Homo sapiens solute carrier family 12 (potassium/chloride transporters), member 4 (SLC12A4), mRNA [NM_005072]	0.00328718	3.32537	1.14973	2.70677	8
	NM_015130	TBC1D9	Homo sapiens TBC1 domain family, member 9 (with GRAM domain) (TBC1D9), mRNA [NM_015130]	0.00328941	1.30446	0.772197	2.0103	9
	NM_017649	CNNM2	Homo sapiens cyclin M2 (CNNM2), transcript variant 1, mRNA [NM_017649]	0.00328941	3.74462	1.30958	2.4386	4
	NM_000625	NOS2A	Homo sapiens nitric oxide synthase 2A (inducible, hepatocytes) (NOS2A), transcript variant 1, mRNA [NM_000625]	0.00328941	0.330792	0.675617	0.574055	13
	AK130896	AK130896	Homo sapiens cDNA FLJ27386 fis, clone UBA09375. [AK130896]	0.00328941	2.01239	0.330035	5.22892	14
	NM_020209	SHD	Homo sapiens Src homology 2 domain containing transforming protein D (SHD), mRNA [NM_020209]	0.0033033	1.92501	0.645411	2.35088	16
	NM_138499	PWWP2	Homo sapiens PWWP domain containing 2 (PWWP2), mRNA [NM_138499]	0.0033033	0.528358	1.25591	0.414124	12
	NM_015193	ARC	Homo sapiens activity-regulated cytoskeleton-associated protein (ARC), mRNA [NM_015193]	0.00330505	0.411731	0.705055	0.506397	12
	NM_206594	ESRRG	Homo sapiens estrogen-related receptor gamma (ESRRG), transcript variant 2, mRNA [NM_206594]	0.0033367	4.02771	1.28633	3.28734	8
	NM_002522	NPTX1	Homo sapiens neuronal pentraxin I (NPTX1), mRNA [NM_002522]	0.00335897	3.72523	0.895331	4.26957	4
	NM_007146	VEZF1	Homo sapiens vascular endothelial zinc finger 1 (VEZF1), mRNA [NM_007146]	0.00338697	1.30713	0.844807	1.516	1
	XR_016161	LOC642448	PREDICTED: Homo sapiens similar to Keratin, type I cytoskeletal 18 (Cytokeratin-18) (CK-18) (Keratin-18) (K18) (LOC642448), mRNA [XR_016161]	0.00340498	1.70626	0.763989	1.778	14
	NM_004794	RAB33A	Homo sapiens RAB33A, member RAS oncogene family (RAB33A), mRNA [NM_004794]	0.00341051	0.50507	0.98236	0.553344	11
	NM_032464	LAT2	Homo sapiens linker for activation of T cells family, member 2 (LAT2), transcript variant 1, mRNA [NM_032464]	0.00343096	0.260854	0.504438	0.479142	13
	L13689	BMI1	Human prot-oncogene (BMI-1) mRNA, complete cds. [L13689]	0.00347071	1.48092	1.03808	1.65206	8
	NM_006100	ST3GAL6	Homo sapiens ST3 beta-galactoside alpha-2,3-sialyltransferase 6 (ST3GAL6), mRNA [NM_006100]	0.00347071	0.739515	0.619967	1.06744	17
	ENST00000380683	ENST00000380683	Unknown	0.00351364	0.932569	6.32605	0.159453	9
	NM_001037132	NRCAM	Homo sapiens neuronal cell adhesion molecule (NRCAM), transcript variant 1, mRNA [NM_001037132]	0.00352018	0.362127	0.704783	0.617989	11
	NM_014800	ELMO1	Homo sapiens engulfment and cell motility 1 (ELMO1), transcript variant 1, mRNA [NM_014800]	0.00353232	0.684359	0.666907	1.07721	11
	AK091994	LOC286044	Homo sapiens cDNA FLJ34675 fis, clone LIVER2001608. [AK091994]	0.00353232	10.0945	1.00874	8.76701	4
	NM_003633	ENC1	Homo sapiens ectodermal-neural cortex (with BTB-like domain) (ENC1), mRNA [NM_003633]	0.00355394	0.639271	0.380945	1.66891	14
	NM_032349	NUDT16L1	Homo sapiens nudix (nucleoside diphosphate linked moiety X)-type motif 16-like 1 (NUDT16L1), mRNA [NM_032349]	0.00364299	1.41922	0.854763	1.50525	10
	NR_002171	OR7E156P	Homo sapiens olfactory receptor, family 7, subfamily E, member 156 pseudogene (OR7E156P) on chromosome 13 [NR_002171]	0.00365126	0.635884	1.27097	0.452722	11
	NM_006492	ALX3	Homo sapiens aristaless-like homeobox 3 (ALX3), mRNA [NM_006492]	0.00366093	1.59061	1.01885	1.41914	16
	THC2682791	THC2682791	Unknown	0.00366093	1.71381	1.18157	1.65662	8
	NM_006670	TPBG	Homo sapiens trophoblast glycoprotein (TPBG), mRNA [NM_006670]	0.00366533	1.54685	1.04024	1.49989	8
	NM_006769	LMO4	Homo sapiens LIM domain only 4 (LMO4), mRNA [NM_006769]	0.00366533	0.428161	1.32127	0.222454	12
	NM_024869	GRRP1	Homo sapiens glycine/arginine rich protein 1 (GRRP1), mRNA [NM_024869]	0.00366533	0.296375	1.16012	0.246202	13
	NM_015205	ATP11A	Homo sapiens ATPase, Class VI, type 11A (ATP11A), transcript variant 1, mRNA [NM_015205]	0.00369789	0.229245	0.684969	0.512634	2
	NM_000624	SERPINA5	Homo sapiens serpin peptidase inhibitor, clade A (alpha-1 antiproteinase, antitrypsin), member 5 (SERPINA5), mRNA [NM_000624]	0.00372089	0.511743	1.24064	0.296278	5
	CR626252	CR626252	full-length cDNA clone CS0DD001YO10 of Neuroblastoma Cot 50-normalized of Homo sapiens (human). [CR626252]	0.00375024	1.29342	0.791023	1.58688	18
	NM_005923	MAP3K5	Homo sapiens mitogen-activated protein kinase kinase kinase 5 (MAP3K5), mRNA [NM_005923]	0.00375024	1.1783	0.456049	2.98438	14
	NM_000625	NOS2A	Homo sapiens nitric oxide synthase 2A (inducible, hepatocytes) (NOS2A), transcript variant 1, mRNA [NM_000625]	0.00375189	0.307405	0.697926	0.498641	13
	AK093617	AK093617	Homo sapiens cDNA FLJ36298 fis, clone THYMU2004344. [AK093617]	0.00381166	6.1512	1.26943	3.88312	4
	NM_000625	NOS2A	Homo sapiens nitric oxide synthase 2A (inducible, hepatocytes) (NOS2A), transcript variant 1, mRNA [NM_000625]	0.00381166	0.297104	0.654545	0.584092	13
	NM_152445	C14orf44	Homo sapiens chromosome 14 open reading frame 44 (C14orf44), mRNA [NM_152445]	0.00381365	1.9255	0.970174	1.44461	8
	NM_001444	FABP5	Homo sapiens fatty acid binding protein 5 (psoriasis-associated) (FABP5), mRNA [NM_001444]	0.00381728	0.545095	1.15426	0.538273	11
	NM_006232	POLR2H	Homo sapiens polymerase (RNA) II (DNA directed) polypeptide H (POLR2H), mRNA [NM_006232]	0.00383979	0.863675	1.11918	0.793767	7
	NM_175709	CBX7	Homo sapiens chromobox homolog 7 (CBX7), mRNA [NM_175709]	0.00384697	1.55851	0.830697	1.60714	1
	AK057923	AK057923	Homo sapiens cDNA FLJ25194 fis, clone REC04095. [AK057923]	0.00385163	1.72833	0.667729	2.62201	14
	NM_000018	ACADVL	Homo sapiens acyl-Coenzyme A dehydrogenase, very long chain (ACADVL), nuclear gene encoding mitochondrial protein, transcript variant 1, mRNA [NM_000018]	0.0038575	2.5992	0.877728	2.35528	8
	A_23_P10091	A_23_P10091	Unknown	0.00389701	4.95619	1.98149	2.21719	4
	CR618523	CR618523	full-length cDNA clone CS0DI011YC23 of Placenta Cot 25-normalized of Homo sapiens (human). [CR618523]	0.00389701	1.39559	0.96422	1.83653	8
	NM_015603	CCDC9	Homo sapiens coiled-coil domain containing 9 (CCDC9), mRNA [NM_015603]	0.00389701	0.71805	1.10171	0.647898	12
	NM_018719	CDCA7L	Homo sapiens cell division cycle associated 7-like (CDCA7L), mRNA [NM_018719]	0.00389701	0.432887	0.935285	0.439254	11
	NM_001040716	PC	Homo sapiens pyruvate carboxylase (PC), nuclear gene encoding mitochondrial protein, transcript variant 3, mRNA [NM_001040716]	0.00389701	0.355489	0.942307	0.447777	13
	NM_033309	MGC4655	Homo sapiens hypothetical protein MGC4655 (MGC4655), mRNA [NM_033309]	0.00391403	1.32324	0.717661	1.86916	9
	NM_019013	FAM64A	Homo sapiens family with sequence similarity 64, member A (FAM64A), mRNA [NM_019013]	0.00394757	0.877144	1.50867	0.556629	7
	NM_019014	POLR1B	Homo sapiens polymerase (RNA) I polypeptide B, 128kDa (POLR1B), mRNA [NM_019014]	0.00394757	0.404326	0.81485	0.594021	2
	NM_001008657	TCOF1	Homo sapiens Treacher Collins-Franceschetti syndrome 1 (TCOF1), transcript variant 3, mRNA [NM_001008657]	0.00394757	0.524851	1.20094	0.529069	12
	THC2614991	THC2614991	Unknown	0.00394757	0.980771	0.763767	2.19863	9
	NM_002315	LMO1	Homo sapiens LIM domain only 1 (rhombotin 1) (LMO1), mRNA [NM_002315]	0.00394757	0.519636	0.799448	0.621817	12
	NM_024600	C16orf30	Homo sapiens chromosome 16 open reading frame 30 (C16orf30), mRNA [NM_024600]	0.00394757	1.25988	0.810029	1.37848	9
	NM_006254	PRKCD	Homo sapiens protein kinase C, delta (PRKCD), transcript variant 1, mRNA [NM_006254]	0.00394757	0.587626	1.24364	0.431975	12
	NM_018256	WDR12	Homo sapiens WD repeat domain 12 (WDR12), mRNA [NM_018256]	0.00397531	0.375737	0.851233	0.498253	11
	NM_153208	IQCK	Homo sapiens IQ motif containing K (IQCK), mRNA [NM_153208]	0.00397531	0.728356	1.14601	0.742224	17
	BC008192	HEATR2	Homo sapiens HEAT repeat containing 2, mRNA (cDNA clone IMAGE:4213551), **** WARNING: chimeric clone ****. [BC008192]	0.00400729	0.648036	0.814763	1.03349	2
	NM_013363	PCOLCE2	Homo sapiens procollagen C-endopeptidase enhancer 2 (PCOLCE2), mRNA [NM_013363]	0.00400729	0.159552	0.82858	0.307554	13
	NM_016009	SH3GLB1	Homo sapiens SH3-domain GRB2-like endophilin B1 (SH3GLB1), mRNA [NM_016009]	0.0040074	1.57134	0.973096	1.59181	16
	A_24_P255836	A_24_P255836	Unknown	0.0040074	0.607699	1.29069	0.427314	11
	NM_006569	CGREF1	Homo sapiens cell growth regulator with EF-hand domain 1 (CGREF1), mRNA [NM_006569]	0.0040074	0.347276	0.706158	0.494367	13
	THC2520774	THC2520774	Unknown	0.0040074	1.48572	0.920962	1.74041	14
	NM_001031677	RAB24	Homo sapiens RAB24, member RAS oncogene family (RAB24), transcript variant 1, mRNA [NM_001031677]	0.00400851	1.21491	0.717586	1.41212	9
	NM_014369	PTPN18	Homo sapiens protein tyrosine phosphatase, non-receptor type 18 (brain-derived) (PTPN18), mRNA [NM_014369]	0.00401775	1.18106	0.594586	2.43422	16
	NM_012215	MGEA5	Homo sapiens meningioma expressed antigen 5 (hyaluronidase) (MGEA5), mRNA [NM_012215]	0.00405836	1.95269	1.01891	1.81035	8
	NM_013335	GMPPA	Homo sapiens GDP-mannose pyrophosphorylase A (GMPPA), transcript variant 1, mRNA [NM_013335]	0.00407081	0.873016	1.02133	0.754814	5
	NM_004418	DUSP2	Homo sapiens dual specificity phosphatase 2 (DUSP2), mRNA [NM_004418]	0.00409745	0.546419	0.264879	1.45192	12
	NM_001919	DCI	Homo sapiens dodecenoyl-Coenzyme A delta isomerase (3,2 trans-enoyl-Coenzyme A isomerase) (DCI), nuclear gene encoding mitochondrial protein, mRNA [NM_001919]	0.00412904	1.60439	0.790052	1.91232	19
	ENST00000377116	ENST00000377116	NEDD4 family-interacting protein 2 (NEDD4 WW domain-binding protein 5A) (Putative MAPK-activating protein PM04/PM05/PM06/PM07) (Putative NF-kappa-B-activating protein 413). [Source:Uniprot/SWISSPROT;Acc:Q9NV92] [ENST00000377116]	0.00415479	1.00208	0.673043	1.75772	9
	NM_182767	SLC6A15	Homo sapiens solute carrier family 6, member 15 (SLC6A15), transcript variant 1, mRNA [NM_182767]	0.00419596	0.23829	0.966097	0.338163	13
	BC042520	BC042520	Homo sapiens cDNA clone IMAGE:4828750. [BC042520]	0.00422465	1.76031	0.711937	2.97628	1
	NM_182734	PLCB1	Homo sapiens phospholipase C, beta 1 (phosphoinositide-specific) (PLCB1), transcript variant 2, mRNA [NM_182734]	0.00423445	1.11413	0.796248	1.69365	14
	NM_001040100	C3orf57	Homo sapiens chromosome 3 open reading frame 57 (C3orf57), mRNA [NM_001040100]	0.00423445	0.218708	0.553074	0.455268	13
	BF512676	BF512676	UI-H-BW1-amg-g-03-0-UI.s1 NCI_CGAP_Sub7 Homo sapiens cDNA clone IMAGE:3069892 3', mRNA sequence [BF512676]	0.00423445	4.31665	0.820717	4.77895	8
	NM_001037582	SCD5	Homo sapiens stearoyl-CoA desaturase 5 (SCD5), transcript variant 1, mRNA [NM_001037582]	0.00425158	2.16171	1.12639	1.85551	8
	NM_022051	EGLN1	Homo sapiens egl nine homolog 1 (C. elegans) (EGLN1), mRNA [NM_022051]	0.00427702	1.8212	1.02159	1.91634	8
	AB037766	KIAA1345	Homo sapiens mRNA for KIAA1345 protein, partial cds. [AB037766]	0.00429687	0.659358	1.22143	0.784983	2
	THC2652817	THC2652817	Unknown	0.00429743	0.470795	1.12575	0.497156	2
	NM_016063	HDDC2	Homo sapiens HD domain containing 2 (HDDC2), mRNA [NM_016063]	0.00430111	0.584952	1.03252	0.588107	11
	THC2634862	THC2634862	NM_063888 TAF (TBP-associated transcription factor) family member (taf-13) {Caenorhabditis elegans} (exp=-1; wgp=0; cg=0), partial (15%) [THC2634862]	0.00430207	0.411513	1.29852	0.520686	2
	NM_001024629	NRP1	Homo sapiens neuropilin 1 (NRP1), transcript variant 3, mRNA [NM_001024629]	0.00436573	0.486047	1.47487	0.339086	12
	NM_031461	CRISPLD1	Homo sapiens cysteine-rich secretory protein LCCL domain containing 1 (CRISPLD1), mRNA [NM_031461]	0.0043737	1.94831	0.825633	2.52654	8
	NM_000610	CD44	Homo sapiens CD44 molecule (Indian blood group) (CD44), transcript variant 1, mRNA [NM_000610]	0.00438555	0.736812	1.31546	0.672292	9
	NM_001043352	TPM3	Homo sapiens tropomyosin 3 (TPM3), transcript variant 3, mRNA [NM_001043352]	0.0044245	0.502547	0.93414	0.55387	2
	NM_145735	ARHGEF7	Homo sapiens Rho guanine nucleotide exchange factor (GEF) 7 (ARHGEF7), transcript variant 2, mRNA [NM_145735]	0.0044375	0.833225	0.937311	1.5915	14
	NM_013264	DDX25	Homo sapiens DEAD (Asp-Glu-Ala-Asp) box polypeptide 25 (DDX25), mRNA [NM_013264]	0.00446145	0.788899	1.46071	0.556899	7
	NM_178858	SFXN2	Homo sapiens sideroflexin 2 (SFXN2), mRNA [NM_178858]	0.00448329	0.30069	0.999336	0.317039	13
	NM_138284	IL17D	Homo sapiens interleukin 17D (IL17D), mRNA [NM_138284]	0.00448329	0.452518	0.506717	1.09091	2
	NM_015577	RAI14	Homo sapiens retinoic acid induced 14 (RAI14), mRNA [NM_015577]	0.00449263	0.244273	0.812835	0.36766	13
	NM_017784	OSBPL10	Homo sapiens oxysterol binding protein-like 10 (OSBPL10), mRNA [NM_017784]	0.00449263	7.01608	0.729666	7.34234	4
	THC2520542	THC2520542	Q9XDH2_MYCTU (Q9XDH2) Proline-rich mucin homolog, partial (3%) [THC2520542]	0.00450092	0.71152	2.0557	0.342039	11
	NM_004085	TIMM8A	Homo sapiens translocase of inner mitochondrial membrane 8 homolog A (yeast) (TIMM8A), nuclear gene encoding mitochondrial protein, mRNA [NM_004085]	0.00450092	0.309687	0.726591	0.494535	13
	NM_138711	PPARG	Homo sapiens peroxisome proliferator-activated receptor gamma (PPARG), transcript variant 3, mRNA [NM_138711]	0.00450442	3.56237	1.36424	3.06846	4
	NM_152745	NXPH1	Homo sapiens neurexophilin 1 (NXPH1), mRNA [NM_152745]	0.00450778	0.33009	2.63368	0.168034	2
	NM_006605	RFPL2	Homo sapiens ret finger protein-like 2 (RFPL2), mRNA [NM_006605]	0.00452257	2.71127	0.95577	2.10949	16
	NM_005824	LRRC17	Homo sapiens leucine rich repeat containing 17 (LRRC17), transcript variant 2, mRNA [NM_005824]	0.00452326	0.465897	0.561163	0.891956	11
	NM_016315	GULP1	Homo sapiens GULP, engulfment adaptor PTB domain containing 1 (GULP1), mRNA [NM_016315]	0.00453228	1.10831	0.951122	1.23908	14
	NM_080429	AQP10	Homo sapiens aquaporin 10 (AQP10), mRNA [NM_080429]	0.00455039	0.673257	1.87512	0.339578	11
	NM_145809	LOC220594	Homo sapiens TL132 protein (LOC220594), mRNA [NM_145809]	0.00457541	1.68319	1.2357	1.41503	16
	NM_002852	PTX3	Homo sapiens pentraxin-related gene, rapidly induced by IL-1 beta (PTX3), mRNA [NM_002852]	0.00459113	0.200799	0.395594	0.577808	13
	AK091357	AK091357	Homo sapiens cDNA FLJ34038 fis, clone FCBBF2005645. [AK091357]	0.00459113	0.945869	1.17405	0.795711	9
	NM_032813	TMTC4	Homo sapiens transmembrane and tetratricopeptide repeat containing 4 (TMTC4), transcript variant 1, mRNA [NM_032813]	0.00459113	1.06354	1.24234	1.01603	9
	ENST00000369248	KIAA1600	KIAA1600 (KIAA1600), mRNA [Source:RefSeq_dna;Acc:NM_020940] [ENST00000369248]	0.00459113	1.88858	1.05246	1.95966	8
	NM_000633	BCL2	Homo sapiens B-cell CLL/lymphoma 2 (BCL2), nuclear gene encoding mitochondrial protein, transcript variant alpha, mRNA [NM_000633]	0.00460422	1.3642	0.800678	1.55881	14
	ENST00000319373	ENST00000319373	full-length cDNA clone CS0DD007YG20 of Neuroblastoma Cot 50-normalized of Homo sapiens (human). [CR600848]	0.00460634	0.46056	1.15723	0.492276	11
	NM_003898	SYNJ2	Homo sapiens synaptojanin 2 (SYNJ2), mRNA [NM_003898]	0.0046221	1.14708	0.459468	1.60502	16
	NM_014333	IGSF4	Homo sapiens immunoglobulin superfamily, member 4 (IGSF4), mRNA [NM_014333]	0.0046221	5.32426	1.23424	3.31551	4
	NM_006365	C1orf61	Homo sapiens chromosome 1 open reading frame 61 (C1orf61), mRNA [NM_006365]	0.0046221	0.592194	1.20546	0.478298	12
	A_23_P421323	A_23_P421323	Unknown	0.0046221	0.0942716	0.306009	0.438837	13
	NM_001025077	CUGBP2	Homo sapiens CUG triplet repeat, RNA binding protein 2 (CUGBP2), transcript variant 3, mRNA [NM_001025077]	0.00463292	1.33261	2.14597	0.784225	14
	NM_032348	MXRA8	Homo sapiens matrix-remodelling associated 8 (MXRA8), mRNA [NM_032348]	0.00463292	0.623604	0.938859	0.742963	2
	NM_000612	IGF2	Homo sapiens insulin-like growth factor 2 (somatomedin A) (IGF2), transcript variant 1, mRNA [NM_000612]	0.00463292	0.577827	0.962707	0.581226	5
	AK093617	AK093617	Homo sapiens cDNA FLJ36298 fis, clone THYMU2004344. [AK093617]	0.00468369	5.50989	1.29589	3.74277	4
	NM_000222	KIT	Homo sapiens v-kit Hardy-Zuckerman 4 feline sarcoma viral oncogene homolog (KIT), mRNA [NM_000222]	0.00468369	0.633957	1.76515	0.475902	9
	BM702886	BM702886	UI-E-CK1-afi-c-21-0-UI.r1 UI-E-CK1 Homo sapiens cDNA clone UI-E-CK1-afi-c-21-0-UI 5', mRNA sequence [BM702886]	0.0046911	0.535283	1.36737	0.403867	11
	NM_001165	BIRC3	Homo sapiens baculoviral IAP repeat-containing 3 (BIRC3), transcript variant 1, mRNA [NM_001165]	0.00469742	0.855295	1.22977	0.734764	14
	THC2648538	THC2648538	Unknown	0.00474972	1.26823	0.576277	2.11867	1
	NM_000633	BCL2	Homo sapiens B-cell CLL/lymphoma 2 (BCL2), nuclear gene encoding mitochondrial protein, transcript variant alpha, mRNA [NM_000633]	0.00475977	1.38004	0.787672	1.5446	14
	NM_006254	PRKCD	Homo sapiens protein kinase C, delta (PRKCD), transcript variant 1, mRNA [NM_006254]	0.00476514	0.62446	1.28614	0.386857	12
	ENST00000371189	ENST00000371189	Nuclear factor 1 A-type (Nuclear factor 1/A) (NF1-A) (NFI-A) (NF-I/A) (CCAAT-box-binding transcription factor) (CTF) (TGGCA-binding protein). [Source:Uniprot/SWISSPROT;Acc:Q12857] [ENST00000371189]	0.00478504	3.45996	1.22448	2.73471	3
	NM_178519	C17orf55	Homo sapiens chromosome 17 open reading frame 55 (C17orf55), mRNA [NM_178519]	0.0048301	1.1918	1.14204	1.03372	16
	NM_001018111	PODXL	Homo sapiens podocalyxin-like (PODXL), transcript variant 1, mRNA [NM_001018111]	0.00485614	0.299223	0.928837	0.368867	13
	NM_015310	PSD3	Homo sapiens pleckstrin and Sec7 domain containing 3 (PSD3), transcript variant 1, mRNA [NM_015310]	0.00485733	0.586342	1.21242	0.696612	9
	NM_019859	HTR7	Homo sapiens 5-hydroxytryptamine (serotonin) receptor 7 (adenylate cyclase-coupled) (HTR7), transcript variant d, mRNA [NM_019859]	0.00487143	1.57924	0.898871	1.93077	9
	ENST00000316429	ENST00000316429	Seven transmembrane helix receptor. [Source:Uniprot/SPTREMBL;Acc:Q8NHB9] [ENST00000316429]	0.00489855	0.702729	1.60931	0.385497	11
	AK055955	OR7E5P	Homo sapiens cDNA FLJ31393 fis, clone NT2NE1000083, moderately similar to POSSIBLE GUSTATORY RECEPTOR CLONE PTE01. [AK055955]	0.00510903	0.678127	1.50139	0.466553	11
	A_24_P845631	A_24_P845631	Unknown	0.00510903	0.971208	0.493529	2.14369	9
	NM_018058	CRTAC1	Homo sapiens cartilage acidic protein 1 (CRTAC1), mRNA [NM_018058]	0.00510903	1.00672	0.426283	2.40178	15
	AK094525	AK094525	Homo sapiens cDNA FLJ37206 fis, clone BRALZ2007545. [AK094525]	0.00510903	3.83568	1.38918	1.98842	14
	NM_032673	PCGF1	Homo sapiens polycomb group ring finger 1 (PCGF1), mRNA [NM_032673]	0.00510903	1.01861	0.581418	1.48586	10
	NM_052998	ADC	Homo sapiens arginine decarboxylase (ADC), mRNA [NM_052998]	0.00514841	2.03848	1.29482	1.4102	19
	NM_080552	SLC32A1	Homo sapiens solute carrier family 32 (GABA vesicular transporter), member 1 (SLC32A1), mRNA [NM_080552]	0.00515498	2.38398	1.42199	1.75663	16
	NM_002317	LOX	Homo sapiens lysyl oxidase (LOX), mRNA [NM_002317]	0.00518737	0.319966	1.28061	0.321445	13
	NM_015116	LRCH1	Homo sapiens leucine-rich repeats and calponin homology (CH) domain containing 1 (LRCH1), mRNA [NM_015116]	0.0051955	0.279834	0.706984	0.562846	13
	AF088004	AF088004	Homo sapiens full length insert cDNA clone YY51E04. [AF088004]	0.00526981	0.370688	1.19387	0.410699	2
	NM_000633	BCL2	Homo sapiens B-cell CLL/lymphoma 2 (BCL2), nuclear gene encoding mitochondrial protein, transcript variant alpha, mRNA [NM_000633]	0.00532286	1.29575	0.790642	1.52152	9
	NM_003617	RGS5	Homo sapiens regulator of G-protein signalling 5 (RGS5), mRNA [NM_003617]	0.0053697	0.978063	0.729325	1.44932	9
	NM_002609	PDGFRB	Homo sapiens platelet-derived growth factor receptor, beta polypeptide (PDGFRB), mRNA [NM_002609]	0.00538827	1.6273	1.03571	1.60367	18
	AK092715	AK092715	Homo sapiens cDNA FLJ35396 fis, clone SKNSH2003483. [AK092715]	0.005393	1.55199	0.701673	2.48246	14
	AB040942	KIAA1509	Homo sapiens mRNA for KIAA1509 protein, partial cds. [AB040942]	0.00542143	0.525131	1.2585	0.487837	2
	NM_020873	LRRN1	Homo sapiens leucine rich repeat neuronal 1 (LRRN1), mRNA [NM_020873]	0.00542746	0.510739	1.24079	0.533308	11
	CA314451	CA314451	CA314451 UI-CF-FN0-afh-a-09-0-UI.s1 UI-CF-FN0 Homo sapiens cDNA clone UI-CF-FN0-afh-a-09-0-UI 3', mRNA sequence [CA314451]	0.00545417	1.50988	0.644646	2.44222	16
	NM_016371	HSD17B7	Homo sapiens hydroxysteroid (17-beta) dehydrogenase 7 (HSD17B7), mRNA [NM_016371]	0.00545417	0.704161	1.22199	0.505427	11
	NM_002317	LOX	Homo sapiens lysyl oxidase (LOX), mRNA [NM_002317]	0.00545417	0.316158	1.20574	0.320926	13
	NM_020436	SALL4	Homo sapiens sal-like 4 (Drosophila) (SALL4), mRNA [NM_020436]	0.00549951	0.400605	1.26778	0.208152	12
	NM_000304	PMP22	Homo sapiens peripheral myelin protein 22 (PMP22), transcript variant 1, mRNA [NM_000304]	0.00549951	0.436886	0.761176	0.620461	12
	AK022976	DKFZp762P2111	Homo sapiens cDNA FLJ12914 fis, clone NT2RP2004523. [AK022976]	0.00550059	0.542897	1.27781	0.472222	2
	AL833294	SYNPO2	Homo sapiens mRNA; cDNA DKFZp451G189 (from clone DKFZp451G189). [AL833294]	0.00551266	1.68175	0.753332	2.2395	8
	A_24_P212726	A_24_P212726	Unknown	0.00554874	0.565385	1.09806	0.586866	11
	Z74615	COL1A1	H.sapiens mRNA for prepro-alpha1(I) collagen. [Z74615]	0.00555873	0.54421	0.98891	0.465239	2
	NM_020776	KIAA1328	Homo sapiens KIAA1328 (KIAA1328), mRNA [NM_020776]	0.00555873	1.76075	1.05831	1.81665	8
	NM_024770	METTL8	Homo sapiens methyltransferase like 8 (METTL8), mRNA [NM_024770]	0.00559573	0.588103	1.12309	0.761747	11
	NR_002307	MSX2P	Homo sapiens msh homeobox 2 pseudogene (MSX2P) on chromosome 17 [NR_002307]	0.00560798	0.344919	0.328488	1.17122	13
	NM_022343	C9orf19	Homo sapiens chromosome 9 open reading frame 19 (C9orf19), mRNA [NM_022343]	0.00561745	2.01943	0.880556	2.49295	8
	NM_002166	ID2	Homo sapiens inhibitor of DNA binding 2, dominant negative helix-loop-helix protein (ID2), mRNA [NM_002166]	0.00562818	1.19454	0.314608	2.97928	10
	AK001903	AK001903	Homo sapiens cDNA FLJ11041 fis, clone PLACE1004405. [AK001903]	0.00563753	2.64279	1.25374	1.92316	8
	NM_152570	LRRN6C	Homo sapiens leucine rich repeat neuronal 6C (LRRN6C), mRNA [NM_152570]	0.00564652	0.424386	2.03926	0.197856	2
	ENST00000312037	RPS14	40S ribosomal protein S14. [Source:Uniprot/SWISSPROT;Acc:P62263] [ENST00000312037]	0.00564956	0.543697	1.17271	0.530735	2
	NM_003793	CTSF	Homo sapiens cathepsin F (CTSF), mRNA [NM_003793]	0.00565521	1.51486	0.83918	1.84798	9
	NM_017836	SLC41A3	Homo sapiens solute carrier family 41, member 3 (SLC41A3), transcript variant 2, mRNA [NM_017836]	0.00567038	2.05096	1.15806	1.75716	8
	NM_002318	LOXL2	Homo sapiens lysyl oxidase-like 2 (LOXL2), mRNA [NM_002318]	0.00567326	1.11805	0.572384	1.9411	14
	NM_182751	MCM10	Homo sapiens MCM10 minichromosome maintenance deficient 10 (S. cerevisiae) (MCM10), transcript variant 1, mRNA [NM_182751]	0.0057637	0.421405	0.733161	0.691742	11
	THC2732364	THC2732364	RRF_DESVH (Q72DQ9) Ribosome recycling factor (Ribosome-releasing factor) (RRF), partial (10%) [THC2732364]	0.00581276	0.348044	0.885808	0.429369	5
	NM_014988	DKFZP686A01247	Homo sapiens hypothetical protein (DKFZP686A01247), mRNA [NM_014988]	0.00581276	1.88689	0.661841	2.38237	8
	NM_015056	KIAA0179	Homo sapiens KIAA0179 (KIAA0179), mRNA [NM_015056]	0.00581276	0.583207	0.965172	0.620373	12
	NM_000943	PPIC	Homo sapiens peptidylprolyl isomerase C (cyclophilin C) (PPIC), mRNA [NM_000943]	0.00581276	2.66557	0.916239	3.40574	8
	AK000939	LOC286272	Homo sapiens cDNA FLJ10077 fis, clone HEMBA1001864. [AK000939]	0.00581276	1.35457	0.693842	1.79857	9
	THC2646628	THC2646628	Unknown	0.00581276	1.27361	0.947533	1.57917	9
	NM_002996	CX3CL1	Homo sapiens chemokine (C-X3-C motif) ligand 1 (CX3CL1), mRNA [NM_002996]	0.00583828	0.438158	0.813419	0.526602	11
	NM_016931	NOX4	Homo sapiens NADPH oxidase 4 (NOX4), mRNA [NM_016931]	0.0058445	0.619789	1.22464	0.710982	17
	AK131423	TRIO	Homo sapiens cDNA FLJ16543 fis, clone OCBBF3002654, highly similar to Triple functional domain protein. [AK131423]	0.00585291	1.38857	0.668985	1.89539	14
	NM_024652	LRRK1	Homo sapiens leucine-rich repeat kinase 1 (LRRK1), mRNA [NM_024652]	0.00590176	0.542487	1.06829	0.513018	11
	NM_006823	PKIA	Homo sapiens protein kinase (cAMP-dependent, catalytic) inhibitor alpha (PKIA), transcript variant 6, mRNA [NM_006823]	0.00592139	1.42969	0.986471	1.45584	8
	A_32_P162443	A_32_P162443	Unknown	0.00592139	0.2429	1.22742	0.233035	13
	NM_001009555	SH3D19	Homo sapiens SH3 domain protein D19 (SH3D19), mRNA [NM_001009555]	0.00593058	0.433003	0.961505	0.70167	2
	NM_000222	KIT	Homo sapiens v-kit Hardy-Zuckerman 4 feline sarcoma viral oncogene homolog (KIT), mRNA [NM_000222]	0.00593659	0.636988	1.92405	0.445042	9
	NM_022366	TFB2M	Homo sapiens transcription factor B2, mitochondrial (TFB2M), mRNA [NM_022366]	0.00593659	0.489111	0.87844	0.651851	2
	NM_024007	EBF1	Homo sapiens early B-cell factor 1 (EBF1), mRNA [NM_024007]	0.00593659	4.56874	1.77844	2.58344	4
	NM_021184	C6orf47	Homo sapiens chromosome 6 open reading frame 47 (C6orf47), mRNA [NM_021184]	0.00593659	1.23079	0.612484	1.68539	1
	NM_030781	COLEC12	Homo sapiens collectin sub-family member 12 (COLEC12), transcript variant II, mRNA [NM_030781]	0.00594262	1.67364	0.888903	2.0869	16
	NM_031295	ABHD11	Homo sapiens abhydrolase domain containing 11 (ABHD11), transcript variant 4, mRNA [NM_031295]	0.0060708	0.768027	0.769657	1.2598	17
	NM_002528	NTHL1	Homo sapiens nth endonuclease III-like 1 (E. coli) (NTHL1), mRNA [NM_002528]	0.00619483	0.616054	0.998833	0.606331	2
	THC2520461	THC2520461	Q455W3_9BURK (Q455W3) Aldehyde dehydrogenase, partial (4%) [THC2520461]	0.00619621	1.29212	0.959787	1.68	14
	NM_007086	WDHD1	Homo sapiens WD repeat and HMG-box DNA binding protein 1 (WDHD1), transcript variant 1, mRNA [NM_007086]	0.00619621	0.801086	0.910505	0.914761	7
	NM_022157	RRAGC	Homo sapiens Ras-related GTP binding C (RRAGC), mRNA [NM_022157]	0.00620284	1.3952	0.820474	1.60155	1
	NM_001018062	LOC51149	Homo sapiens hypothetical LOC51149 (LOC51149), transcript variant 3, mRNA [NM_001018062]	0.00620284	1.58974	0.949451	1.42559	8
	ENST00000339446	LOC387763	Homo sapiens hypothetical LOC387763, mRNA (cDNA clone IMAGE:6272440), partial cds. [BC052560]	0.00627256	1.03195	0.567617	1.65361	16
	NM_024333	FSD1	Homo sapiens fibronectin type III and SPRY domain containing 1 (FSD1), mRNA [NM_024333]	0.00627256	0.756781	1.10565	0.652022	12
	NM_019013	FAM64A	Homo sapiens family with sequence similarity 64, member A (FAM64A), mRNA [NM_019013]	0.00627489	0.936851	1.54823	0.560185	7
	NM_019845	RPRM	Homo sapiens reprimo, TP53 dependent G2 arrest mediator candidate (RPRM), mRNA [NM_019845]	0.00628029	2.87379	1.15262	3.00043	3
	NM_020158	EXOSC5	Homo sapiens exosome component 5 (EXOSC5), mRNA [NM_020158]	0.00631321	0.307295	0.772957	0.42603	13
	NM_178865	SERINC2	Homo sapiens serine incorporator 2 (SERINC2), mRNA [NM_178865]	0.00631938	0.741776	1.34606	0.460161	12
	NM_002899	RBP1	Homo sapiens retinol binding protein 1, cellular (RBP1), mRNA [NM_002899]	0.00633445	3.70086	1.26604	2.80404	4
	AK125214	NEDD8	Homo sapiens cDNA FLJ43224 fis, clone HCASM2001285. [AK125214]	0.00635859	0.56028	0.776827	0.844007	17
	NM_024025	DUSP26	Homo sapiens dual specificity phosphatase 26 (putative) (DUSP26), mRNA [NM_024025]	0.00637592	0.343794	0.874792	0.409728	13
	BC064492	BC064492	Homo sapiens cDNA clone IMAGE:5090094, partial cds. [BC064492]	0.00638167	1.50467	0.898673	1.69659	9
	NM_002839	PTPRD	Homo sapiens protein tyrosine phosphatase, receptor type, D (PTPRD), transcript variant 1, mRNA [NM_002839]	0.00638548	0.76408	3.25053	0.253236	12
	AF131741	LOC441052	Homo sapiens clone 25058 mRNA sequence. [AF131741]	0.00639803	0.258153	0.659679	0.436645	2
	BC067244	BC067244	Homo sapiens cDNA clone IMAGE:4807381, partial cds. [BC067244]	0.00639803	1.44064	0.857999	1.64327	1
	NM_002658	PLAU	Homo sapiens plasminogen activator, urokinase (PLAU), mRNA [NM_002658]	0.00644524	0.540886	0.709343	0.750367	2
	NM_080741	NEU4	Homo sapiens sialidase 4 (NEU4), mRNA [NM_080741]	0.00649882	1.04157	0.897786	1.02562	16
	NM_145056	DACT3	Homo sapiens dapper, antagonist of beta-catenin, homolog 3 (Xenopus laevis) (DACT3), mRNA [NM_145056]	0.00650472	2.14781	0.529309	3.70577	8
	THC2614203	THC2614203	Q7KZ66_HUMAN (Q7KZ66) NF2 protein (Fragment), partial (36%) [THC2614203]	0.00654375	4.59431	0.921744	4.27375	4
	NM_000311	PRNP	Homo sapiens prion protein (p27-30) (Creutzfeldt-Jakob disease, Gerstmann-Strausler-Scheinker syndrome, fatal familial insomnia) (PRNP), transcript variant 1, mRNA [NM_000311]	0.0065643	1.19528	0.563958	2.67945	9
	NM_032181	TMEM166	Homo sapiens transmembrane protein 166 (TMEM166), mRNA [NM_032181]	0.0065643	0.583088	0.676428	1.24056	2
	AK123302	LOC644596	Homo sapiens cDNA FLJ41308 fis, clone BRAMY2042612. [AK123302]	0.00670752	1.71706	0.957348	2.26385	14
	NM_004599	SREBF2	Homo sapiens sterol regulatory element binding transcription factor 2 (SREBF2), mRNA [NM_004599]	0.00673272	1.34269	1.56966	0.608805	16
	NM_017905	TMCO3	Homo sapiens transmembrane and coiled-coil domains 3 (TMCO3), mRNA [NM_017905]	0.006736	1.26305	0.869337	1.57394	1
	NM_003177	SYK	Homo sapiens spleen tyrosine kinase (SYK), mRNA [NM_003177]	0.006736	0.579383	1.70806	0.281009	5
	NM_002998	SDC2	Homo sapiens syndecan 2 (heparan sulfate proteoglycan 1, cell surface-associated, fibroglycan) (SDC2), mRNA [NM_002998]	0.006736	0.258637	0.688553	0.404784	13
	NM_198319	PRMT1	Homo sapiens protein arginine methyltransferase 1 (PRMT1), transcript variant 2, mRNA [NM_198319]	0.006736	0.66713	0.999879	0.477903	12
	NM_014839	LPPR4	Homo sapiens plasticity related gene 1 (LPPR4), mRNA [NM_014839]	0.00678662	0.534078	0.841245	0.963806	2
	AK055402	CHDH	Homo sapiens cDNA FLJ30840 fis, clone FEBRA2002442, highly similar to Homo sapiens partial mRNA for choline dehydrogenase. [AK055402]	0.00678662	0.517769	1.36124	0.374471	2
	NM_006147	IRF6	Homo sapiens interferon regulatory factor 6 (IRF6), mRNA [NM_006147]	0.00680496	0.47738	0.918424	0.44482	11
	NM_007207	DUSP10	Homo sapiens dual specificity phosphatase 10 (DUSP10), transcript variant 1, mRNA [NM_007207]	0.00680586	1.85097	0.682539	4.01496	14
	NM_013322	SNX10	Homo sapiens sorting nexin 10 (SNX10), mRNA [NM_013322]	0.00682817	0.491497	0.902943	0.669529	12
	AB028976	SAMD4A	Homo sapiens mRNA for KIAA1053 protein, partial cds. [AB028976]	0.00682817	3.70901	2.62379	1.62817	3
	BC051787	NLRP1	Homo sapiens NLR family, pyrin domain containing 1, mRNA (cDNA clone MGC:57544 IMAGE:5756099), complete cds. [BC051787]	0.00685536	2.09056	0.881208	2.33128	8
	NM_031844	HNRPU	Homo sapiens heterogeneous nuclear ribonucleoprotein U (scaffold attachment factor A) (HNRPU), transcript variant 1, mRNA [NM_031844]	0.00685933	0.842517	0.799839	1.38216	9
	NM_000194	HPRT1	Homo sapiens hypoxanthine phosphoribosyltransferase 1 (Lesch-Nyhan syndrome) (HPRT1), mRNA [NM_000194]	0.00687963	0.608741	1.04857	0.70536	12
	NM_012309	SHANK2	Homo sapiens SH3 and multiple ankyrin repeat domains 2 (SHANK2), transcript variant 1, mRNA [NM_012309]	0.00691194	1.59234	0.972686	1.39577	8
	NM_006159	NELL2	Homo sapiens NEL-like 2 (chicken) (NELL2), mRNA [NM_006159]	0.00691194	2.63913	1.49947	1.77599	14
	THC2553406	THC2553406	Unknown	0.00691194	2.12815	0.989097	1.91185	8
	NM_017839	AYTL1	Homo sapiens acyltransferase like 1 (AYTL1), mRNA [NM_017839]	0.00691194	0.50208	0.85095	0.70118	5
	NM_004331	BNIP3L	Homo sapiens BCL2/adenovirus E1B 19kDa interacting protein 3-like (BNIP3L), mRNA [NM_004331]	0.00691915	1.93827	0.947174	2.196	8
	NM_012375	OR52A1	Homo sapiens olfactory receptor, family 52, subfamily A, member 1 (OR52A1), mRNA [NM_012375]	0.00692241	0.600546	1.32471	0.594014	11
	NM_002317	LOX	Homo sapiens lysyl oxidase (LOX), mRNA [NM_002317]	0.00696267	0.324662	1.17282	0.328225	2
	NM_021800	DNAJC12	Homo sapiens DnaJ (Hsp40) homolog, subfamily C, member 12 (DNAJC12), transcript variant 1, mRNA [NM_021800]	0.00697421	0.591979	1.11255	0.573904	17
	NM_005253	FOSL2	Homo sapiens FOS-like antigen 2 (FOSL2), mRNA [NM_005253]	0.00704328	1.09543	0.565756	2.07143	9
	NM_004529	MLLT3	Homo sapiens myeloid/lymphoid or mixed-lineage leukemia (trithorax homolog, Drosophila); translocated to, 3 (MLLT3), mRNA [NM_004529]	0.00714624	0.825309	1.28229	0.632595	7
	NM_018093	WDR74	Homo sapiens WD repeat domain 74 (WDR74), mRNA [NM_018093]	0.00718358	0.551011	0.996219	0.563475	12
	NM_015187	KIAA0746	Homo sapiens KIAA0746 protein (KIAA0746), mRNA [NM_015187]	0.00718358	0.526588	0.589084	1.20122	9
	NM_024590	ARSJ	Homo sapiens arylsulfatase family, member J (ARSJ), mRNA [NM_024590]	0.00721769	0.201571	0.38764	0.663754	13
	NR_002211	MEIS3P1	Homo sapiens Meis1 homolog 3 (mouse) pseudogene 1 (MEIS3P1) on chromosome 17 [NR_002211]	0.00725526	2.09285	1.21937	1.66461	8
	NM_003250	THRA	Homo sapiens thyroid hormone receptor, alpha (erythroblastic leukemia viral (v-erb-a) oncogene homolog, avian) (THRA), transcript variant 2, mRNA [NM_003250]	0.00729072	1.0954	0.754962	1.45772	9
	NM_173551	ANKS6	Homo sapiens ankyrin repeat and sterile alpha motif domain containing 6 (ANKS6), mRNA [NM_173551]	0.0072944	0.373455	0.866465	0.52605	2
	NM_014832	TBC1D4	Homo sapiens TBC1 domain family, member 4 (TBC1D4), mRNA [NM_014832]	0.00736398	0.286255	0.80656	0.546359	13
	NM_016607	ARMCX3	Homo sapiens armadillo repeat containing, X-linked 3 (ARMCX3), transcript variant 1, mRNA [NM_016607]	0.00736398	1.3141	0.528432	2.74688	9
	AB051467	AB051467	Homo sapiens mRNA for KIAA1680 protein, partial cds. [AB051467]	0.00737074	1.98385	1.44098	1.808	14
	NM_002284	KRT86	Homo sapiens keratin 86 (KRT86), mRNA [NM_002284]	0.00739422	2.09209	1.12466	1.6313	16
	NM_133369	UNC5A	Homo sapiens unc-5 homolog A (C. elegans) (UNC5A), mRNA [NM_133369]	0.0074122	0.790562	1.27836	0.53133	12
	NM_021205	RHOU	Homo sapiens ras homolog gene family, member U (RHOU), mRNA [NM_021205]	0.00742019	1.18693	1.23095	1.10928	14
	NM_006396	SSSCA1	Homo sapiens Sjogren's syndrome/scleroderma autoantigen 1 (SSSCA1), mRNA [NM_006396]	0.00744366	0.469182	0.907615	0.584753	13
	NM_033053	DMRTC1	Homo sapiens DMRT-like family C1 (DMRTC1), mRNA [NM_033053]	0.00745807	7.97235	1.62421	6.43342	3
	NM_014683	ULK2	Homo sapiens unc-51-like kinase 2 (C. elegans) (ULK2), mRNA [NM_014683]	0.0074614	1.31539	1.00667	1.66018	9
	NM_016243	CYB5R1	Homo sapiens cytochrome b5 reductase 1 (CYB5R1), mRNA [NM_016243]	0.0074845	1.21211	0.728756	1.86196	18
	NM_003645	SLC27A2	Homo sapiens solute carrier family 27 (fatty acid transporter), member 2 (SLC27A2), mRNA [NM_003645]	0.00751253	0.151124	0.920136	0.265682	13
	NM_000930	PLAT	Homo sapiens plasminogen activator, tissue (PLAT), transcript variant 1, mRNA [NM_000930]	0.00753312	3.07965	0.409804	5.67752	4
	NM_003596	TPST1	Homo sapiens tyrosylprotein sulfotransferase 1 (TPST1), mRNA [NM_003596]	0.0075932	1.61613	0.895054	1.59977	16
	NM_021120	DLG3	Homo sapiens discs, large homolog 3 (neuroendocrine-dlg, Drosophila) (DLG3), transcript variant 1, mRNA [NM_021120]	0.00765713	0.391604	0.867761	0.486368	2
	A_32_P124521	A_32_P124521	Unknown	0.00769441	0.622003	1.28572	0.582065	2
	NM_001031628	LOC57228	Homo sapiens small trans-membrane and glycosylated protein (LOC57228), transcript variant 1, mRNA [NM_001031628]	0.00773335	1.42709	0.774942	1.6764	9
	NM_021102	SPINT2	Homo sapiens serine peptidase inhibitor, Kunitz type, 2 (SPINT2), mRNA [NM_021102]	0.00773335	0.587101	2.1716	0.230736	11
	NM_019886	CHST7	Homo sapiens carbohydrate (N-acetylglucosamine 6-O) sulfotransferase 7 (CHST7), mRNA [NM_019886]	0.00773335	0.710525	1.04621	0.682463	12
	XM_373495	LOC387761	PREDICTED: Homo sapiens hypothetical LOC387761 (LOC387761), mRNA [XM_373495]	0.00774222	0.75795	1.54778	0.484473	17
	NM_178557	NAT8L	Homo sapiens N-acetyltransferase 8-like (NAT8L), mRNA [NM_178557]	0.00778008	0.359173	0.994887	0.379528	13
	THC2653641	THC2653641	Unknown	0.0078054	0.638929	1.49234	0.480338	12
	NM_001006946	SDC1	Homo sapiens syndecan 1 (SDC1), transcript variant 1, mRNA [NM_001006946]	0.00785057	0.489653	0.940093	0.485503	11
	ENST00000338146	SPRYD4	SPRY domain-containing protein 4. [Source:Uniprot/SWISSPROT;Acc:Q8WW59] [ENST00000338146]	0.00785677	0.593281	0.905964	0.792915	2
	NM_012342	BAMBI	Homo sapiens BMP and activin membrane-bound inhibitor homolog (Xenopus laevis) (BAMBI), mRNA [NM_012342]	0.00785677	0.395638	0.379912	0.960988	5
	BC047030	UPP1	Homo sapiens uridine phosphorylase 1, mRNA (cDNA clone MGC:54255 IMAGE:5549432), complete cds. [BC047030]	0.00791305	1.28633	0.639444	2.04429	15
	NM_002202	ISL1	Homo sapiens ISL1 transcription factor, LIM/homeodomain, (islet-1) (ISL1), mRNA [NM_002202]	0.00791473	1.06397	1.88453	0.556467	9
	NM_004360	CDH1	Homo sapiens cadherin 1, type 1, E-cadherin (epithelial) (CDH1), mRNA [NM_004360]	0.00793487	0.448129	0.938242	0.499389	2
	NM_003486	SLC7A5	Homo sapiens solute carrier family 7 (cationic amino acid transporter, y+ system), member 5 (SLC7A5), mRNA [NM_003486]	0.00793506	0.164124	0.497178	0.357876	13
	NM_001440	EXTL3	Homo sapiens exostoses (multiple)-like 3 (EXTL3), mRNA [NM_001440]	0.00795385	2.09289	0.953661	1.83605	8
	NM_003498	SNN	Homo sapiens stannin (SNN), mRNA [NM_003498]	0.00806381	1.59825	1.1204	1.32429	8
	NM_014788	TRIM14	Homo sapiens tripartite motif-containing 14 (TRIM14), transcript variant 1, mRNA [NM_014788]	0.00808552	0.282481	0.934428	0.393673	13
	THC2657613	THC2657613	Q5NT18_ENTHI (Q5NT18) Small GTPase EhRabM3 (Fragment), partial (7%) [THC2657613]	0.00808552	0.960314	1.63781	0.636965	5
	NM_175058	PLEKHA7	Homo sapiens pleckstrin homology domain containing, family A member 7 (PLEKHA7), mRNA [NM_175058]	0.00812911	0.484532	1.92262	0.336142	2
	BE890041	BE890041	601512310F1 NIH_MGC_71 Homo sapiens cDNA clone IMAGE:3913659 5', mRNA sequence [BE890041]	0.00818558	1.4367	0.699852	1.98691	8
	NM_182613	EP400NL	Homo sapiens EP400 N-terminal like (EP400NL), mRNA [NM_182613]	0.00819357	0.736376	1.27449	0.586192	12
	NM_014729	TOX	Homo sapiens thymus high mobility group box protein TOX (TOX), mRNA [NM_014729]	0.00822664	0.575659	1.66679	0.430999	11
	NM_181304	MRPL52	Homo sapiens mitochondrial ribosomal protein L52 (MRPL52), nuclear gene encoding mitochondrial protein, transcript variant 4, mRNA [NM_181304]	0.00822664	0.61342	0.950486	0.736856	2
	NM_003957	BRSK2	Homo sapiens BR serine/threonine kinase 2 (BRSK2), mRNA [NM_003957]	0.00822664	0.606017	1.26583	0.471714	15
	AK097804	C20orf112	Homo sapiens cDNA FLJ40485 fis, clone TESTI2043857, moderately similar to Homo sapiens nolp mRNA. [AK097804]	0.00822664	0.588422	1.06756	0.600627	11
	NM_000930	PLAT	Homo sapiens plasminogen activator, tissue (PLAT), transcript variant 1, mRNA [NM_000930]	0.0082286	3.16473	0.423697	5.85645	4
	NM_000930	PLAT	Homo sapiens plasminogen activator, tissue (PLAT), transcript variant 1, mRNA [NM_000930]	0.00825932	3.06036	0.431351	5.52998	4
	NM_014366	GNL3	Homo sapiens guanine nucleotide binding protein-like 3 (nucleolar) (GNL3), transcript variant 1, mRNA [NM_014366]	0.00829306	0.403909	0.917739	0.548374	2
	NM_003177	SYK	Homo sapiens spleen tyrosine kinase (SYK), mRNA [NM_003177]	0.00845567	0.610415	1.71396	0.275938	5
	NM_001845	COL4A1	Homo sapiens collagen, type IV, alpha 1 (COL4A1), mRNA [NM_001845]	0.00845567	0.383332	0.865823	0.469222	11
	NM_025049	PIF1	Homo sapiens PIF1 5'-to-3' DNA helicase homolog (S. cerevisiae) (PIF1), mRNA [NM_025049]	0.00849563	1.06122	1.48116	0.639494	7
	NM_004613	TGM2	Homo sapiens transglutaminase 2 (C polypeptide, protein-glutamine-gamma-glutamyltransferase) (TGM2), transcript variant 1, mRNA [NM_004613]	0.00850202	10.8073	0.733436	12.3158	3
	NM_015995	KLF13	Homo sapiens Kruppel-like factor 13 (KLF13), mRNA [NM_015995]	0.00850202	1.54674	0.791984	1.54026	1
	THC2620813	THC2620813	Unknown	0.00850283	1.66402	0.773721	2.32711	14
	NM_002334	LRP4	Homo sapiens low density lipoprotein receptor-related protein 4 (LRP4), mRNA [NM_002334]	0.00850283	0.435772	0.987869	0.410197	5
	NM_000930	PLAT	Homo sapiens plasminogen activator, tissue (PLAT), transcript variant 1, mRNA [NM_000930]	0.00856496	3.18307	0.425583	5.7043	4
	THC2671278	THC2671278	ALU1_HUMAN (P39188) Alu subfamily J sequence contamination warning entry, partial (6%) [THC2671278]	0.00860108	1.48788	0.938923	1.75188	16
	AB188491	OTUD1	Homo sapiens mRNA, clone: TH020D07. [AB188491]	0.00862647	2.61902	0.704908	4.23779	8
	NM_145280	FAM119A	Homo sapiens family with sequence similarity 119, member A (FAM119A), mRNA [NM_145280]	0.00863261	0.578989	0.873471	0.816679	2
	NM_016048	ISOC1	Homo sapiens isochorismatase domain containing 1 (ISOC1), mRNA [NM_016048]	0.00866143	0.262248	0.37838	0.945741	13
	NM_004336	BUB1	Homo sapiens BUB1 budding uninhibited by benzimidazoles 1 homolog (yeast) (BUB1), mRNA [NM_004336]	0.00866314	1.42885	1.70603	0.822381	16
	NM_138788	TMEM45B	Homo sapiens transmembrane protein 45B (TMEM45B), mRNA [NM_138788]	0.00866607	0.731201	1.80463	0.530179	11
	NM_002197	ACO1	Homo sapiens aconitase 1, soluble (ACO1), mRNA [NM_002197]	0.0086864	2.0047	0.955862	2.06586	8
	BX647344	AVIL	Homo sapiens mRNA; cDNA DKFZp779O1812 (from clone DKFZp779O1812). [BX647344]	0.00876838	3.56975	1.15142	2.34142	4
	NM_014743	KIAA0232	Homo sapiens KIAA0232 gene product (KIAA0232), mRNA [NM_014743]	0.00876838	1.30113	0.888968	1.58396	9
	NM_152322	BTBD11	Homo sapiens BTB (POZ) domain containing 11 (BTBD11), transcript variant 1, mRNA [NM_152322]	0.00876838	6.93926	2.07523	2.73751	4
	NM_016050	MRPL11	Homo sapiens mitochondrial ribosomal protein L11 (MRPL11), nuclear gene encoding mitochondrial protein, transcript variant 1, mRNA [NM_016050]	0.00876838	0.7787	1.24991	0.617727	11
	THC2544148	THC2544148	Q6TXI7_RAT (Q6TXI7) LRRGT00012, partial (5%) [THC2506462]	0.00878778	0.795925	0.676818	1.49946	9
	NM_181453	GCC2	Homo sapiens GRIP and coiled-coil domain containing 2 (GCC2), transcript variant 1, mRNA [NM_181453]	0.0089212	1.52093	1.07065	1.5068	8
	NM_017745	BCOR	Homo sapiens BCL6 co-repressor (BCOR), transcript variant 1, mRNA [NM_017745]	0.00894836	1.78884	0.658432	2.72427	8
	ENST00000380186	SSBP2	Single-stranded DNA-binding protein 2 (Sequence-specific single- stranded-DNA-binding protein 2). [Source:Uniprot/SWISSPROT;Acc:P81877] [ENST00000380186]	0.0089762	1.22458	0.902265	1.82738	14
	BC052334	BC052334	Homo sapiens cDNA clone IMAGE:6176570, partial cds. [BC052334]	0.0089762	0.653345	1.5289	0.544164	11
	ENST00000317829	AMOTL1	Angiomotin-like protein 1. [Source:Uniprot/SWISSPROT;Acc:Q8IY63] [ENST00000317829]	0.0089762	0.392589	0.624152	0.79238	2
	NM_019602	BTNL2	Homo sapiens butyrophilin-like 2 (MHC class II associated) (BTNL2), mRNA [NM_019602]	0.00901654	0.419415	1.42065	0.374717	2
	XR_018938	LOC132391	PREDICTED: Homo sapiens similar to Keratin, type I cytoskeletal 18 (Cytokeratin-18) (CK-18) (Keratin-18) (K18) (LOC132391), mRNA [XR_018938]	0.00901654	1.79615	0.766825	1.74357	14
	ENST00000369519	RBM20	Novel protein (Fragment). [Source:Uniprot/SPTREMBL;Acc:Q5JVI5] [ENST00000369519]	0.00906896	1.94276	1.10884	1.85512	8
	NM_019013	FAM64A	Homo sapiens family with sequence similarity 64, member A (FAM64A), mRNA [NM_019013]	0.00906896	0.843248	1.50272	0.553239	7
	U56433	U56433	Human HeLa mRNA isolated as a false positive in a two-hybrid-screen. [U56433]	0.00906896	0.388453	0.437644	1.10597	11
	AK056630	AK056630	Homo sapiens cDNA FLJ32068 fis, clone OCBBF1000114. [AK056630]	0.00906896	1.56094	0.955154	1.46875	8
	NM_006254	PRKCD	Homo sapiens protein kinase C, delta (PRKCD), transcript variant 1, mRNA [NM_006254]	0.00906896	0.614619	1.28684	0.450907	12
	NM_014961	RUFY3	Homo sapiens RUN and FYVE domain containing 3 (RUFY3), transcript variant 2, mRNA [NM_014961]	0.00908447	1.41613	0.89154	1.90748	9
	NM_000224	KRT18	Homo sapiens keratin 18 (KRT18), transcript variant 1, mRNA [NM_000224]	0.00913473	1.92315	0.719844	2.20402	14
	NM_000194	HPRT1	Homo sapiens hypoxanthine phosphoribosyltransferase 1 (Lesch-Nyhan syndrome) (HPRT1), mRNA [NM_000194]	0.00913751	0.635431	1.01827	0.709737	12
	NM_198253	TERT	Homo sapiens telomerase reverse transcriptase (TERT), transcript variant 1, mRNA [NM_198253]	0.00915282	0.22086	0.838597	0.312269	13
	BC065566	ELN	Homo sapiens elastin (supravalvular aortic stenosis, Williams-Beuren syndrome), mRNA (cDNA clone MGC:70763 IMAGE:6153564), complete cds. [BC065566]	0.00919011	0.519228	0.822833	0.639062	2
	BC067244	BC067244	Homo sapiens cDNA clone IMAGE:4807381, partial cds. [BC067244]	0.00923968	1.34377	0.847003	1.60958	1
	ENST00000377548	ENST00000377548	Novel protein. [Source:Uniprot/SPTREMBL;Acc:Q5VSD8] [ENST00000377548]	0.00925383	1.78239	0.612613	1.9738	8
	BC067244	BC067244	Homo sapiens cDNA clone IMAGE:4807381, partial cds. [BC067244]	0.00925734	1.34866	0.861447	1.66443	1
	NM_019013	FAM64A	Homo sapiens family with sequence similarity 64, member A (FAM64A), mRNA [NM_019013]	0.00925734	0.865719	1.49527	0.536928	7
	NM_002318	LOXL2	Homo sapiens lysyl oxidase-like 2 (LOXL2), mRNA [NM_002318]	0.00925734	1.03511	0.579464	1.8585	14
	NM_198253	TERT	Homo sapiens telomerase reverse transcriptase (TERT), transcript variant 1, mRNA [NM_198253]	0.00926906	0.224021	0.853395	0.325619	13
	XR_019351	LOC442272	PREDICTED: Homo sapiens similar to YKT6 v-SNARE protein (LOC442272), mRNA [XR_019351]	0.00931165	0.603408	0.985015	0.671184	12
	NM_024658	IPO4	Homo sapiens importin 4 (IPO4), mRNA [NM_024658]	0.00931272	0.446835	0.987899	0.501372	13
	CR616748	PTPN18	full-length cDNA clone CS0DK007YM08 of HeLa cells Cot 25-normalized of Homo sapiens (human). [CR616748]	0.00931454	1.45938	0.870244	1.54154	16
	XR_017750	NANOS3	PREDICTED: Homo sapiens nanos homolog 3 (Drosophila) (NANOS3), misc RNA [XR_017750]	0.00931454	0.612008	1.08849	0.734952	2
	NM_144638	TMEM42	Homo sapiens transmembrane protein 42 (TMEM42), mRNA [NM_144638]	0.00934098	1.46003	0.879217	1.75644	1
	NM_000676	ADORA2B	Homo sapiens adenosine A2b receptor (ADORA2B), mRNA [NM_000676]	0.00934098	0.300948	0.804304	0.484406	2
	NM_001937	DPT	Homo sapiens dermatopontin (DPT), mRNA [NM_001937]	0.00939142	0.647029	3.38779	0.174631	11
	NM_002836	PTPRA	Homo sapiens protein tyrosine phosphatase, receptor type, A (PTPRA), transcript variant 1, mRNA [NM_002836]	0.00939142	1.72876	1.03594	1.65366	8
	NM_002397	MEF2C	Homo sapiens MADS box transcription enhancer factor 2, polypeptide C (myocyte enhancer factor 2C) (MEF2C), mRNA [NM_002397]	0.00939142	0.9074	1.98968	0.633278	7
	ENST00000371256	GRIA3	Glutamate receptor 3 precursor (GluR-3) (GluR-C) (GluR-K3) (Glutamate receptor ionotropic, AMPA 3) (AMPA-selective glutamate receptor 3). [Source:Uniprot/SWISSPROT;Acc:P42263] [ENST00000371256]	0.00939142	0.618754	0.510876	1.51865	18
	NM_014857	RABGAP1L	Homo sapiens RAB GTPase activating protein 1-like (RABGAP1L), transcript variant 1, mRNA [NM_014857]	0.00946167	0.607399	0.698579	0.959004	11
	NM_030809	C12orf22	Homo sapiens chromosome 12 open reading frame 22 (C12orf22), mRNA [NM_030809]	0.00946167	1.60443	0.915187	1.73935	8
	NM_001009936	PHF19	Homo sapiens PHD finger protein 19 (PHF19), transcript variant 2, mRNA [NM_001009936]	0.00946167	0.787509	1.41996	0.425052	12
	NM_017596	KIF21B	Homo sapiens kinesin family member 21B (KIF21B), mRNA [NM_017596]	0.00948199	0.556712	1.18242	0.393886	12
	NM_001039492	FHL2	Homo sapiens four and a half LIM domains 2 (FHL2), transcript variant 5, mRNA [NM_001039492]	0.00948199	0.747614	0.488307	1.68585	17
	NM_002359	MAFG	Homo sapiens v-maf musculoaponeurotic fibrosarcoma oncogene homolog G (avian) (MAFG), transcript variant 1, mRNA [NM_002359]	0.00950258	1.29161	0.701198	1.60249	1
	NM_012212	LTB4DH	Homo sapiens leukotriene B4 12-hydroxydehydrogenase (LTB4DH), mRNA [NM_012212]	0.00950512	1.97349	0.694042	2.48618	19
	NM_016212	TP53TG3	Homo sapiens TP53TG3 protein (TP53TG3), mRNA [NM_016212]	0.00950746	3.04626	1.34978	1.88644	4
	A_32_P194887	A_32_P194887	Unknown	0.00950746	2.90001	0.795545	3.34781	14
	NM_145056	DACT3	Homo sapiens dapper, antagonist of beta-catenin, homolog 3 (Xenopus laevis) (DACT3), mRNA [NM_145056]	0.00950746	1.72282	0.883419	1.73695	1
	NM_002318	LOXL2	Homo sapiens lysyl oxidase-like 2 (LOXL2), mRNA [NM_002318]	0.00955039	1.0528	0.561292	1.87483	14
	NM_000633	BCL2	Homo sapiens B-cell CLL/lymphoma 2 (BCL2), nuclear gene encoding mitochondrial protein, transcript variant alpha, mRNA [NM_000633]	0.00962159	1.3101	0.789599	1.50591	9
	THC2643327	THC2643327	Unknown	0.00962159	0.37636	1.0395	0.665812	2
	NM_001144	AMFR	Homo sapiens autocrine motility factor receptor (AMFR), mRNA [NM_001144]	0.00962302	1.26756	0.667949	1.95965	1
	NM_019013	FAM64A	Homo sapiens family with sequence similarity 64, member A (FAM64A), mRNA [NM_019013]	0.00972388	0.852934	1.4621	0.53809	7
	NM_079423	MYL6	Homo sapiens myosin, light chain 6, alkali, smooth muscle and non-muscle (MYL6), transcript variant 2, mRNA [NM_079423]	0.00973882	2.04399	0.916144	1.87543	8
	AK124426	AK124426	Homo sapiens cDNA FLJ42435 fis, clone BLADE2006849. [AK124426]	0.00973882	1.09556	0.650721	2.40425	9
	NM_182603	ANKRD42	Homo sapiens ankyrin repeat domain 42 (ANKRD42), mRNA [NM_182603]	0.00973882	1.28801	0.767394	2.01727	9
	NM_020404	CD248	Homo sapiens CD248 molecule, endosialin (CD248), mRNA [NM_020404]	0.009757	1.91637	0.798554	2.16272	16
	A_32_P152696	A_32_P152696	Unknown	0.0097632	0.658373	1.35842	0.49229	12
	A_23_P5171	A_23_P5171	Unknown	0.00984789	0.54048	0.977176	0.6822	11
	NM_024786	ZDHHC11	Homo sapiens zinc finger, DHHC-type containing 11 (ZDHHC11), mRNA [NM_024786]	0.00984789	0.60189	1.06924	0.604719	17
	THC2632843	THC2632843	Q3GAS1_9FIRM (Q3GAS1) CDP-diacylglycerol--serine O-phosphatidyltransferase, partial (6%) [THC2632843]	0.00989264	0.188222	0.705275	0.281403	13
	NM_001620	AHNAK	Homo sapiens AHNAK nucleoprotein (desmoyokin) (AHNAK), transcript variant 1, mRNA [NM_001620]	0.00991864	2.0357	0.506433	3.26529	14
	NM_001286	CLCN6	Homo sapiens chloride channel 6 (CLCN6), transcript variant ClC-6a, mRNA [NM_001286]	0.0099528	1.38735	0.894037	1.403	18
	NM_012378	OR8B8	Homo sapiens olfactory receptor, family 8, subfamily B, member 8 (OR8B8), mRNA [NM_012378]	0.00997006	0.671783	1.52087	0.388541	11
	BC031691	SLAIN2	Homo sapiens SLAIN motif family, member 2, mRNA (cDNA clone IMAGE:4752398), complete cds. [BC031691]	0.00997065	1.53375	1.03912	1.59073	1
	NM_018127	ELAC2	Homo sapiens elaC homolog 2 (E. coli) (ELAC2), mRNA [NM_018127]	0.00997065	0.836776	1.117	0.716654	12
	ENST00000349637	MUC5B	Mucin-5B precursor (Mucin-5 subtype B, tracheobronchial) (High molecular weight salivary mucin MG1) (Sublingual gland mucin). [Source:Uniprot/SWISSPROT;Acc:Q9HC84] [ENST00000349637]	0.0100405	1.03526	1.02758	1.15264	10
	AJ243950	SERGEF	Homo sapiens mRNA for deafness locus associated putative guanine nucleotide exchange factor (DelGEF gene, splice variant DelGEF1). [AJ243950]	0.0100454	1.63858	0.945218	1.71086	8
	A_24_P169503	A_24_P169503	Unknown	0.0100514	1.01708	0.85694	1.21299	18
	NR_002171	OR7E156P	Homo sapiens olfactory receptor, family 7, subfamily E, member 156 pseudogene (OR7E156P) on chromosome 13 [NR_002171]	0.0100808	0.537524	1.21088	0.418772	11
	NM_001009991	SYTL3	Homo sapiens synaptotagmin-like 3 (SYTL3), mRNA [NM_001009991]	0.0100951	1.85413	0.784007	2.36765	8
	AK124576	AK124576	Homo sapiens cDNA FLJ42585 fis, clone BRACE3009237. [AK124576]	0.0101213	3.83679	1.06176	3.12029	14
	NM_021117	CRY2	Homo sapiens cryptochrome 2 (photolyase-like) (CRY2), mRNA [NM_021117]	0.0101743	1.05304	0.729076	1.57557	1
	NM_002882	RANBP1	Homo sapiens RAN binding protein 1 (RANBP1), mRNA [NM_002882]	0.0101762	0.376066	0.740915	0.53537	11
	NM_000474	TWIST1	Homo sapiens twist homolog 1 (acrocephalosyndactyly 3; Saethre-Chotzen syndrome) (Drosophila) (TWIST1), mRNA [NM_000474]	0.0102842	1.2971	0.916975	1.39474	18
	NM_001384	DPH2	Homo sapiens DPH2 homolog (S. cerevisiae) (DPH2), transcript variant 1, mRNA [NM_001384]	0.0102842	0.492401	1.06878	0.482654	2
	ENST00000262042	THSD7A	Thrombospondin type-1 domain-containing protein 7A precursor. [Source:Uniprot/SWISSPROT;Acc:Q9UPZ6] [ENST00000262042]	0.0102919	0.563229	1.94181	0.287791	11
	NM_004360	CDH1	Homo sapiens cadherin 1, type 1, E-cadherin (epithelial) (CDH1), mRNA [NM_004360]	0.0103505	0.369913	0.814379	0.433503	11
	NM_080759	DACH1	Homo sapiens dachshund homolog 1 (Drosophila) (DACH1), transcript variant 1, mRNA [NM_080759]	0.0103779	17.7829	7.42033	2.33343	3
	NM_032772	ZNF503	Homo sapiens zinc finger protein 503 (ZNF503), mRNA [NM_032772]	0.0104181	0.484226	1.11979	0.468787	11
	BG199525	BG199525	BG199525 RST18816 Athersys RAGE Library Homo sapiens cDNA, mRNA sequence [BG199525]	0.0104181	0.556197	3.32444	0.17911	12
	NM_021830	PEO1	Homo sapiens progressive external ophthalmoplegia 1 (PEO1), mRNA [NM_021830]	0.0105038	0.515104	0.989226	0.606305	2
	NM_001033953	CALCA	Homo sapiens calcitonin/calcitonin-related polypeptide, alpha (CALCA), transcript variant 3, mRNA [NM_001033953]	0.0105652	0.409932	0.292374	1.33042	5
	NM_025106	SPSB1	Homo sapiens splA/ryanodine receptor domain and SOCS box containing 1 (SPSB1), mRNA [NM_025106]	0.0105652	0.67732	0.489956	1.81698	2
	NM_032298	SYT3	Homo sapiens synaptotagmin III (SYT3), mRNA [NM_032298]	0.0106088	0.548505	1.13327	0.53029	12
	NM_182546	VSTM2	Homo sapiens V-set and transmembrane domain containing 2 (VSTM2), mRNA [NM_182546]	0.0106104	3.35434	0.873007	2.84535	4
	NM_014320	HEBP2	Homo sapiens heme binding protein 2 (HEBP2), mRNA [NM_014320]	0.0106431	2.26462	0.806388	2.76962	14
	NM_003162	STRN	Homo sapiens striatin, calmodulin binding protein (STRN), mRNA [NM_003162]	0.0106431	2.01805	1.13026	1.26104	19
	NM_032918	RERG	Homo sapiens RAS-like, estrogen-regulated, growth inhibitor (RERG), mRNA [NM_032918]	0.0106514	0.37167	0.744727	0.694286	13
	NM_000314	PTEN	Homo sapiens phosphatase and tensin homolog (mutated in multiple advanced cancers 1) (PTEN), mRNA [NM_000314]	0.0106514	0.834132	0.846411	1.27672	17
	NM_015140	TTLL12	Homo sapiens tubulin tyrosine ligase-like family, member 12 (TTLL12), mRNA [NM_015140]	0.0106514	0.399569	0.847908	0.466131	13
	NM_003782	B3GALT4	Homo sapiens UDP-Gal:betaGlcNAc beta 1,3-galactosyltransferase, polypeptide 4 (B3GALT4), mRNA [NM_003782]	0.0106514	2.53803	0.977983	2.86841	8
	THC2618142	THC2618142	Unknown	0.0106529	0.449652	0.849082	0.624237	2
	NM_015062	PPRC1	Homo sapiens peroxisome proliferator-activated receptor gamma, coactivator-related 1 (PPRC1), mRNA [NM_015062]	0.0106981	0.448678	0.858331	0.5194	2
	NM_004717	DGKI	Homo sapiens diacylglycerol kinase, iota (DGKI), mRNA [NM_004717]	0.0107729	1.36761	0.900869	1.52413	9
	NM_004095	EIF4EBP1	Homo sapiens eukaryotic translation initiation factor 4E binding protein 1 (EIF4EBP1), mRNA [NM_004095]	0.010782	0.446432	0.753178	0.612795	12
	THC2609288	THC2609288	Q6YNM9_9LACO (Q6YNM9) Glycerol dehydratase medium subunit GldD, partial (7%) [THC2609288]	0.0108139	0.842781	0.540805	2.0552	17
	NM_002222	ITPR1	Homo sapiens inositol 1,4,5-triphosphate receptor, type 1 (ITPR1), mRNA [NM_002222]	0.0108175	0.32545	0.763782	0.537882	13
	NM_002842	PTPRH	Homo sapiens protein tyrosine phosphatase, receptor type, H (PTPRH), mRNA [NM_002842]	0.0108175	6.53376	0.635367	7.01361	4
	U79293	U79293	Human clone 23948 mRNA sequence. [U79293]	0.0108175	3.36513	1.11173	3.16799	3
	NM_032853	MUM1	Homo sapiens melanoma associated antigen (mutated) 1 (MUM1), mRNA [NM_032853]	0.0108439	1.7484	0.770529	1.93754	8
	NM_013376	SERTAD1	Homo sapiens SERTA domain containing 1 (SERTAD1), mRNA [NM_013376]	0.0108439	2.01074	0.552626	3.46902	16
	ENST00000371528	ZYG11A	ZYG-11A early embryogenesis protein. [Source:Uniprot/SPTREMBL;Acc:Q6WRX3] [ENST00000371528]	0.0108923	0.682687	1.35134	0.487462	5
	NM_014372	RNF11	Homo sapiens ring finger protein 11 (RNF11), mRNA [NM_014372]	0.0109053	1.65117	1.02235	1.90277	8
	NM_001003793	RBMS3	Homo sapiens RNA binding motif, single stranded interacting protein (RBMS3), transcript variant 1, mRNA [NM_001003793]	0.0109692	1.62722	0.942148	1.80981	14
	BC035156	BC035156	Homo sapiens cDNA clone IMAGE:5265210. [BC035156]	0.0109838	0.669136	0.648237	1.33437	9
	NM_174937	TCERG1L	Homo sapiens transcription elongation regulator 1-like (TCERG1L), mRNA [NM_174937]	0.0109838	6.62377	0.674154	9.47557	4
	NM_020403	PCDH9	Homo sapiens protocadherin 9 (PCDH9), transcript variant 2, mRNA [NM_020403]	0.0110176	2.27414	0.684551	2.75936	14
	NM_014878	KIAA0020	Homo sapiens KIAA0020 (KIAA0020), mRNA [NM_014878]	0.0110295	0.441166	0.762467	0.698521	2
	NM_031909	C1QTNF4	Homo sapiens C1q and tumor necrosis factor related protein 4 (C1QTNF4), mRNA [NM_031909]	0.011092	2.12483	0.97084	2.23039	19
	NM_024576	OGFRL1	Homo sapiens opioid growth factor receptor-like 1 (OGFRL1), mRNA [NM_024576]	0.011155	0.424293	0.864196	0.606771	2
	THC2641682	THC2641682	Q2H7G5_CHAGB (Q2H7G5) Predicted protein, partial (5%) [THC2641682]	0.011155	2.52292	0.947738	2.02351	8
	ENST00000376611	GNAQ	Guanine nucleotide-binding protein G(q) subunit alpha (Guanine nucleotide-binding protein alpha-q). [Source:Uniprot/SWISSPROT;Acc:P50148] [ENST00000376611]	0.0111641	1.55598	1.06896	1.60773	8
	NM_020914	C17orf27	Homo sapiens chromosome 17 open reading frame 27 (C17orf27), mRNA [NM_020914]	0.0111641	1.37292	0.865616	1.44897	18
	NM_000288	PEX7	Homo sapiens peroxisomal biogenesis factor 7 (PEX7), mRNA [NM_000288]	0.0111677	1.02813	0.95967	1.21539	9
	NM_007232	HRH3	Homo sapiens histamine receptor H3 (HRH3), mRNA [NM_007232]	0.0113004	0.215137	0.70798	0.380678	13
	ENST00000376333	LOC388564	Homo sapiens hypothetical gene supported by BC052596, mRNA (cDNA clone IMAGE:6728287). [BC052596]	0.0113026	0.376243	1.00149	0.353617	13
	NM_004210	NEURL	Homo sapiens neuralized homolog (Drosophila) (NEURL), mRNA [NM_004210]	0.0113492	0.677579	1.07833	0.762677	11
	NM_014313	TMEM50A	Homo sapiens transmembrane protein 50A (TMEM50A), mRNA [NM_014313]	0.0113787	1.43325	0.950787	1.41035	16
	AK096179	C7orf40	Homo sapiens cDNA FLJ38860 fis, clone MESAN2011977. [AK096179]	0.0114357	0.499878	0.874736	0.623372	2
	NM_019040	ELP4	Homo sapiens elongation protein 4 homolog (S. cerevisiae) (ELP4), mRNA [NM_019040]	0.0114803	1.42304	1.32996	1.12371	16
	NM_022736	MFSD1	Homo sapiens major facilitator superfamily domain containing 1 (MFSD1), mRNA [NM_022736]	0.0115577	1.30308	0.811279	1.69003	1
	NM_025207	FLAD1	Homo sapiens FAD1 flavin adenine dinucleotide synthetase homolog (S. cerevisiae) (FLAD1), transcript variant 1, mRNA [NM_025207]	0.0115577	0.814344	1.42706	0.517224	10
	XR_019199	LOC441768	PREDICTED: Homo sapiens similar to RAB31, member RAS oncogene family (LOC441768), mRNA [XR_019199]	0.0115577	1.39522	0.515583	2.32984	9
	NM_198253	TERT	Homo sapiens telomerase reverse transcriptase (TERT), transcript variant 1, mRNA [NM_198253]	0.0115619	0.221357	0.826461	0.295256	13
	NM_194255	SLC19A1	Homo sapiens solute carrier family 19 (folate transporter), member 1 (SLC19A1), mRNA [NM_194255]	0.0115619	0.440706	1.01967	0.484388	13
	NM_004283	RAB3D	Homo sapiens RAB3D, member RAS oncogene family (RAB3D), mRNA [NM_004283]	0.0115619	0.811676	0.860148	1.09013	11
	AF126020	BCAP29	Homo sapiens B-cell receptor-associated protein BAP29 mRNA, complete cds. [AF126020]	0.0116542	1.9232	0.972525	1.88532	8
	NM_033661	WDR4	Homo sapiens WD repeat domain 4 (WDR4), transcript variant 2, mRNA [NM_033661]	0.0117229	0.405897	1.03929	0.483311	2
	XR_018279	LOC402226	PREDICTED: Homo sapiens similar to T-complex protein 1 subunit epsilon (TCP-1-epsilon) (CCT-epsilon) (LOC402226), mRNA [XR_018279]	0.0117442	0.488557	1.11773	0.566256	2
	NM_000222	KIT	Homo sapiens v-kit Hardy-Zuckerman 4 feline sarcoma viral oncogene homolog (KIT), mRNA [NM_000222]	0.0117884	0.690279	1.80383	0.485709	9
	NM_019112	ABCA7	Homo sapiens ATP-binding cassette, sub-family A (ABC1), member 7 (ABCA7), transcript variant 1, mRNA [NM_019112]	0.011832	2.24151	1.11891	1.69209	16
	NM_152666	PLD5	Homo sapiens phospholipase D family, member 5 (PLD5), mRNA [NM_152666]	0.0118495	0.374962	1.50958	0.349043	5
	NM_201575	SEZ6L2	Homo sapiens seizure related 6 homolog (mouse)-like 2 (SEZ6L2), transcript variant 2, mRNA [NM_201575]	0.0118703	2.1169	1.06333	1.91581	8
	NR_002834	DUSP5P	Homo sapiens dual specificity phosphatase 5 pseudogene (DUSP5P) on chromosome 1 [NR_002834]	0.0118866	0.501486	1.88187	0.287691	11
	NM_017515	SLC35F2	Homo sapiens solute carrier family 35, member F2 (SLC35F2), mRNA [NM_017515]	0.011894	0.252227	0.865399	0.366892	13
	NM_015144	ZCCHC14	Homo sapiens zinc finger, CCHC domain containing 14 (ZCCHC14), mRNA [NM_015144]	0.0119462	1.55347	1.00614	1.60918	8
	NM_052845	MMAB	Homo sapiens methylmalonic aciduria (cobalamin deficiency) cblB type (MMAB), nuclear gene encoding mitochondrial protein, mRNA [NM_052845]	0.0119462	0.503367	0.890883	0.524012	11
	ENST00000373575	ENST00000373575	Eukaryotic translation initiation factor 4E type 2 (eIF4E type 2) (eIF-4E type 2) (mRNA cap-binding protein type 3) (Eukaryotic translation initiation factor 4E-like 3) (Eukaryotic translation initiation factor 4E homologous protein) (mRNA cap-binding...	0.0119494	0.614252	0.948939	0.681294	2
	NM_021069	SORBS2	Homo sapiens sorbin and SH3 domain containing 2 (SORBS2), transcript variant 2, mRNA [NM_021069]	0.0119494	1.3519	6.77727	0.152716	9
	NM_003223	TFAP4	Homo sapiens transcription factor AP-4 (activating enhancer binding protein 4) (TFAP4), mRNA [NM_003223]	0.0119494	0.5488	1.06816	0.603971	11
	NM_006164	NFE2L2	Homo sapiens nuclear factor (erythroid-derived 2)-like 2 (NFE2L2), mRNA [NM_006164]	0.0119642	1.01391	0.766058	1.68459	9
	THC2673285	THC2673285	Unknown	0.0119886	1.08187	0.807323	1.27277	18
	A_32_P168727	A_32_P168727	Unknown	0.0120598	0.168338	0.537256	0.399568	13
	NM_145020	CCDC11	Homo sapiens coiled-coil domain containing 11 (CCDC11), mRNA [NM_145020]	0.0121491	1.41701	1.16096	1.30035	19
	AK128814	AK128814	Homo sapiens cDNA FLJ46049 fis, clone SYNOV2020463. [AK128814]	0.0121798	0.703884	0.452733	1.6538	9
	AK055386	AK055386	Homo sapiens cDNA FLJ30824 fis, clone FEBRA2001698. [AK055386]	0.0121889	8.42106	2.71484	2.76142	3
	NM_018093	WDR74	Homo sapiens WD repeat domain 74 (WDR74), mRNA [NM_018093]	0.0122649	0.561083	0.993486	0.531969	12
	NM_134268	CYGB	Homo sapiens cytoglobin (CYGB), mRNA [NM_134268]	0.012331	1.375	1.35917	0.948528	9
	NM_005475	SH2B3	Homo sapiens SH2B adaptor protein 3 (SH2B3), mRNA [NM_005475]	0.0123796	1.41752	0.698304	1.79141	16
	THC2538534	THC2538534	Unknown	0.012381	0.606028	1.12863	0.561386	2
	NM_005451	PDLIM7	Homo sapiens PDZ and LIM domain 7 (enigma) (PDLIM7), transcript variant 1, mRNA [NM_005451]	0.012381	1.30287	0.907195	1.58239	15
	NM_002338	LSAMP	Homo sapiens limbic system-associated membrane protein (LSAMP), mRNA [NM_002338]	0.012381	2.71	1.03203	2.22194	8
	S73202	S73202	argininosuccinate synthetase [human, Japanese classical citrullinemia patient A82, mRNA Partial Mutant, 91 nt]. [S73202]	0.012381	1.5389	0.584261	2.27095	16
	NM_000146	FTL	Homo sapiens ferritin, light polypeptide (FTL), mRNA [NM_000146]	0.0125473	1.73026	0.87122	1.95825	1
	NM_198076	FAM36A	Homo sapiens family with sequence similarity 36, member A (FAM36A), mRNA [NM_198076]	0.0125473	1.42045	0.793027	1.78066	1
	NM_015378	VPS13D	Homo sapiens vacuolar protein sorting 13 homolog D (S. cerevisiae) (VPS13D), transcript variant 1, mRNA [NM_015378]	0.0125473	2.94692	0.985959	2.94039	4
	NM_004772	C5orf13	Homo sapiens chromosome 5 open reading frame 13 (C5orf13), mRNA [NM_004772]	0.0125473	2.5298	1.42805	2.24754	14
	NM_001188	BAK1	Homo sapiens BCL2-antagonist/killer 1 (BAK1), mRNA [NM_001188]	0.0125567	0.807236	0.963056	0.725381	12
	NM_000865	HTR1E	Homo sapiens 5-hydroxytryptamine (serotonin) receptor 1E (HTR1E), mRNA [NM_000865]	0.0125753	0.598057	1.88538	0.36385	2
	AK124299	AK124299	Homo sapiens cDNA FLJ42306 fis, clone TRACH2001646. [AK124299]	0.0126096	1.27685	0.801176	1.89411	9
	AK023737	AK023737	Homo sapiens cDNA FLJ13675 fis, clone PLACE1011875, highly similar to Homo sapiens mRNA for KIAA0580 protein. [AK023737]	0.0126096	0.393795	0.722203	0.810316	2
	AK026984	AK026984	Homo sapiens cDNA: FLJ23331 fis, clone HEP12664. [AK026984]	0.012633	0.42176	1.40913	0.330518	11
	NM_005772	RCL1	Homo sapiens RNA terminal phosphate cyclase-like 1 (RCL1), mRNA [NM_005772]	0.0126631	0.402176	0.891409	0.558261	2
	NM_002318	LOXL2	Homo sapiens lysyl oxidase-like 2 (LOXL2), mRNA [NM_002318]	0.0126694	1.03394	0.580425	1.78411	14
	NM_021069	SORBS2	Homo sapiens sorbin and SH3 domain containing 2 (SORBS2), transcript variant 2, mRNA [NM_021069]	0.0126905	1.13113	4.84314	0.219246	9
	NM_032704	TUBA6	Homo sapiens tubulin, alpha 6 (TUBA6), mRNA [NM_032704]	0.0127335	0.124417	0.208365	0.599856	13
	NM_001077	UGT2B17	Homo sapiens UDP glucuronosyltransferase 2 family, polypeptide B17 (UGT2B17), mRNA [NM_001077]	0.0127534	0.683741	1.11034	0.65722	11
	NM_017935	BANK1	Homo sapiens B-cell scaffold protein with ankyrin repeats 1 (BANK1), mRNA [NM_017935]	0.0127654	0.594132	1.45141	0.451096	2
	BC067244	BC067244	Homo sapiens cDNA clone IMAGE:4807381, partial cds. [BC067244]	0.0127654	1.39198	0.874714	1.59144	1
	ENST00000338205	KIAA0368	Proteasome-associated protein ECM29 homolog (Ecm29). [Source:Uniprot/SWISSPROT;Acc:Q5VYK3] [ENST00000338205]	0.0127681	0.288943	0.536698	0.657292	2
	NM_017857	SSH3	Homo sapiens slingshot homolog 3 (Drosophila) (SSH3), mRNA [NM_017857]	0.012788	2.14363	1.11364	1.60121	8
	NM_014702	KIAA0408	Homo sapiens KIAA0408 (KIAA0408), mRNA [NM_014702]	0.0127958	1.63179	1.11772	1.59784	18
	NM_013446	MKRN1	Homo sapiens makorin, ring finger protein, 1 (MKRN1), mRNA [NM_013446]	0.0127958	1.97728	1.04294	1.61623	8
	A_32_P82179	A_32_P82179	Unknown	0.0127958	0.478936	0.759236	0.586889	2
	NM_000930	PLAT	Homo sapiens plasminogen activator, tissue (PLAT), transcript variant 1, mRNA [NM_000930]	0.0127958	3.02828	0.395152	6.20791	4
	NM_052909	KIAA1909	Homo sapiens KIAA1909 protein (KIAA1909), mRNA [NM_052909]	0.0127958	0.427698	1.20512	0.360176	11
	NM_020157	OTOR	Homo sapiens otoraplin (OTOR), mRNA [NM_020157]	0.0128946	1.33253	4.6541	0.232575	19
	AB011115	LOC643641	Homo sapiens mRNA for KIAA0543 protein, partial cds. [AB011115]	0.0129599	2.19287	0.991257	2.03168	8
	NM_153756	FNDC5	Homo sapiens fibronectin type III domain containing 5 (FNDC5), mRNA [NM_153756]	0.0129671	2.5766	0.808253	2.53632	8
	NM_004328	BCS1L	Homo sapiens BCS1-like (yeast) (BCS1L), nuclear gene encoding mitochondrial protein, transcript variant 1, mRNA [NM_004328]	0.0129671	0.662205	0.924933	0.723054	12
	NM_000930	PLAT	Homo sapiens plasminogen activator, tissue (PLAT), transcript variant 1, mRNA [NM_000930]	0.0130075	3.09913	0.442151	5.72486	4
	BC043001	LOC401176	Homo sapiens hypothetical gene supported by BC043001, mRNA (cDNA clone IMAGE:5297432). [BC043001]	0.0130426	1.02495	0.89104	1.17706	18
	NM_017998	C9orf40	Homo sapiens chromosome 9 open reading frame 40 (C9orf40), mRNA [NM_017998]	0.0130915	0.587199	0.924921	0.637135	12
	NM_024101	MLPH	Homo sapiens melanophilin (MLPH), transcript variant 1, mRNA [NM_024101]	0.0130915	0.251933	0.709095	0.420209	13
	NM_000930	PLAT	Homo sapiens plasminogen activator, tissue (PLAT), transcript variant 1, mRNA [NM_000930]	0.0130915	2.89653	0.425398	6.26629	4
	NM_144966	FREM1	Homo sapiens FRAS1 related extracellular matrix 1 (FREM1), mRNA [NM_144966]	0.0130915	0.817097	1.40504	0.726537	17
	NM_006946	SPTBN2	Homo sapiens spectrin, beta, non-erythrocytic 2 (SPTBN2), mRNA [NM_006946]	0.013098	0.546539	1.06588	0.488131	12
	NM_006457	PDLIM5	Homo sapiens PDZ and LIM domain 5 (PDLIM5), transcript variant 1, mRNA [NM_006457]	0.0131153	2.23469	1.33863	1.14146	19
	NM_006813	PNRC1	Homo sapiens proline-rich nuclear receptor coactivator 1 (PNRC1), mRNA [NM_006813]	0.0131217	2.4576	1.2892	1.94923	8
	NM_003469	SCG2	Homo sapiens secretogranin II (chromogranin C) (SCG2), mRNA [NM_003469]	0.0131842	1.67342	0.289412	4.4355	18
	NM_006392	NOL5A	Homo sapiens nucleolar protein 5A (56kDa with KKE/D repeat) (NOL5A), mRNA [NM_006392]	0.0131842	0.474873	0.81407	0.653606	2
	NM_138434	C7orf29	Homo sapiens chromosome 7 open reading frame 29 (C7orf29), mRNA [NM_138434]	0.0131967	0.743134	1.26126	0.603964	2
	NM_030640	DUSP16	Homo sapiens dual specificity phosphatase 16 (DUSP16), mRNA [NM_030640]	0.0132377	3.80078	1.08001	3.0404	4
	AK092138	AK092138	Homo sapiens cDNA FLJ34819 fis, clone NT2NE2008213. [AK092138]	0.0133422	0.471853	0.905893	0.563785	11
	NM_030954	RNF170	Homo sapiens ring finger protein 170 (RNF170), mRNA [NM_030954]	0.0133422	1.3656	0.731211	1.85132	1
	NM_003966	SEMA5A	Homo sapiens sema domain, seven thrombospondin repeats (type 1 and type 1-like), transmembrane domain (TM) and short cytoplasmic domain, (semaphorin) 5A (SEMA5A), mRNA [NM_003966]	0.0133646	3.1247	0.857299	3.19588	14
	AF086448	AF086448	Homo sapiens full length insert cDNA clone ZD82B02. [AF086448]	0.0133646	1.02794	0.879936	1.34868	9
	BC042172	BC042172	Homo sapiens zinc finger, MYM-type 6, mRNA (cDNA clone MGC:52473 IMAGE:5455214), complete cds. [BC042172]	0.0133877	1.74582	0.853834	2.81577	8
	NM_004091	E2F2	Homo sapiens E2F transcription factor 2 (E2F2), mRNA [NM_004091]	0.0134261	0.412368	0.826923	0.564849	2
	NM_021137	TNFAIP1	Homo sapiens tumor necrosis factor, alpha-induced protein 1 (endothelial) (TNFAIP1), mRNA [NM_021137]	0.0134712	1.75758	1.08557	1.54144	8
	BC013077	BC013077	Homo sapiens, clone IMAGE:3459334, mRNA. [BC013077]	0.013558	0.237889	0.63504	0.475978	13
	AK090762	AK090762	Homo sapiens cDNA FLJ33443 fis, clone BRALZ1000103. [AK090762]	0.0135701	1.86299	0.907422	2.40519	8
	NM_006310	NPEPPS	Homo sapiens aminopeptidase puromycin sensitive (NPEPPS), mRNA [NM_006310]	0.0135763	1.24532	0.925943	1.56291	9
	NM_014278	HSPA4L	Homo sapiens heat shock 70kDa protein 4-like (HSPA4L), mRNA [NM_014278]	0.0136006	0.659582	1.19672	0.63606	7
	BC025026	SIN3B	Homo sapiens SIN3 homolog B, transcription regulator (yeast), mRNA (cDNA clone IMAGE:3923074), partial cds. [BC025026]	0.013616	0.913871	1.28357	0.613406	11
	ENST00000312412	ENST00000312412	Homo sapiens cDNA FLJ43844 fis, clone TESTI4006308, highly similar to Puromycin-sensitive aminopeptidase (EC 3.4.11.-). [AK125832]	0.0136166	0.686089	1.25382	0.571457	12
	BC012029	LOC152573	Homo sapiens, clone IMAGE:4477067, mRNA, partial cds. [BC012029]	0.0136166	0.166766	0.458465	0.505905	13
	NM_005940	MMP11	Homo sapiens matrix metallopeptidase 11 (stromelysin 3) (MMP11), mRNA [NM_005940]	0.0136325	3.2378	0.933568	2.62855	4
	NM_000311	PRNP	Homo sapiens prion protein (p27-30) (Creutzfeldt-Jakob disease, Gerstmann-Strausler-Scheinker syndrome, fatal familial insomnia) (PRNP), transcript variant 1, mRNA [NM_000311]	0.0136325	1.1625	0.560905	2.88659	9
	NM_173642	FAM80A	Homo sapiens family with sequence similarity 80, member A (FAM80A), mRNA [NM_173642]	0.0137013	1.02727	1.30611	0.780417	16
	NM_018269	ADI1	Homo sapiens acireductone dioxygenase 1 (ADI1), mRNA [NM_018269]	0.0137013	0.450414	0.852563	0.686069	11
	NM_001005	RPS3	Homo sapiens ribosomal protein S3 (RPS3), mRNA [NM_001005]	0.0137013	0.818074	1.09123	0.769838	10
	THC2530905	THC2530905	Unknown	0.0137013	0.666783	1.10268	0.887913	2
	NM_032268	ZNRF1	Homo sapiens zinc and ring finger 1 (ZNRF1), mRNA [NM_032268]	0.0137013	1.13569	0.952943	1.27469	1
	NM_015097	CLASP2	Homo sapiens cytoplasmic linker associated protein 2 (CLASP2), mRNA [NM_015097]	0.0137013	1.80565	1.10097	1.94332	8
	NM_019042	PUS7	Homo sapiens pseudouridylate synthase 7 homolog (S. cerevisiae) (PUS7), mRNA [NM_019042]	0.0137382	0.275846	0.652053	0.560251	2
	NM_000396	CTSK	Homo sapiens cathepsin K (CTSK), mRNA [NM_000396]	0.0138172	2.28863	1.22776	1.43637	8
	NM_017712	PGPEP1	Homo sapiens pyroglutamyl-peptidase I (PGPEP1), mRNA [NM_017712]	0.013875	2.37181	0.852801	1.95116	19
	NM_015974	CRYL1	Homo sapiens crystallin, lambda 1 (CRYL1), mRNA [NM_015974]	0.0140111	1.26712	0.872345	1.30418	16
	NM_033504	TMEM54	Homo sapiens transmembrane protein 54 (TMEM54), mRNA [NM_033504]	0.0140111	1.38621	0.55017	2.42796	9
	NM_022763	FNDC3B	Homo sapiens fibronectin type III domain containing 3B (FNDC3B), mRNA [NM_022763]	0.0140418	0.836648	0.718341	1.6047	9
	NM_013993	DDR1	Homo sapiens discoidin domain receptor family, member 1 (DDR1), transcript variant 1, mRNA [NM_013993]	0.0140434	0.475673	0.72792	0.849209	2
	NM_014045	LRP10	Homo sapiens low density lipoprotein receptor-related protein 10 (LRP10), mRNA [NM_014045]	0.0140695	2.4957	1.0057	2.4004	19
	A_24_P913576	A_24_P913576	Unknown	0.0141264	0.523343	1.15445	0.541643	2
	NM_001015508	PURG	Homo sapiens purine-rich element binding protein G (PURG), transcript variant B, mRNA [NM_001015508]	0.0141264	1.41544	0.721534	2.0196	8
	NM_004799	ZFYVE9	Homo sapiens zinc finger, FYVE domain containing 9 (ZFYVE9), transcript variant 3, mRNA [NM_004799]	0.0141402	1.35631	1.33467	0.839035	19
	AK095439	MBNL3	Homo sapiens cDNA FLJ38120 fis, clone D3OST3000195. [AK095439]	0.0141402	2.41342	1.19348	1.81413	8
	NM_000930	PLAT	Homo sapiens plasminogen activator, tissue (PLAT), transcript variant 1, mRNA [NM_000930]	0.0142239	3.11547	0.419132	6.31712	4
	AK074614	AK074614	Homo sapiens cDNA FLJ90133 fis, clone HEMBB1000567. [AK074614]	0.0142327	0.625155	0.939204	0.657955	5
	NM_213568	SLC39A3	Homo sapiens solute carrier family 39 (zinc transporter), member 3 (SLC39A3), transcript variant 2, mRNA [NM_213568]	0.0142402	0.8488	1.28501	0.646179	12
	AK001884	THSD7A	Homo sapiens cDNA FLJ11022 fis, clone PLACE1003771. [AK001884]	0.014241	0.446684	1.2093	0.408174	2
	NM_000600	IL6	Homo sapiens interleukin 6 (interferon, beta 2) (IL6), mRNA [NM_000600]	0.0143947	0.759044	1.68275	0.525931	11
	ENST00000373816	GMEB1	Glucocorticoid modulatory element-binding protein 1 (GMEB-1) (Parvovirus initiation factor p96) (PIF p96) (DNA-binding protein p96PIF). [Source:Uniprot/SWISSPROT;Acc:Q9Y692] [ENST00000373816]	0.0143947	0.819056	0.887483	1.02461	17
	NM_014819	PJA2	Homo sapiens praja 2, RING-H2 motif containing (PJA2), mRNA [NM_014819]	0.0143947	1.48024	0.962644	1.84921	8
	A_23_P15233	A_23_P15233	Unknown	0.0143947	0.502748	1.04009	0.526987	2
	NM_178508	C6orf1	Homo sapiens chromosome 6 open reading frame 1 (C6orf1), transcript variant 1, mRNA [NM_178508]	0.014396	1.60389	0.874746	2.10285	8
	NM_021999	ITM2B	Homo sapiens integral membrane protein 2B (ITM2B), mRNA [NM_021999]	0.0144111	1.26827	0.999431	1.70517	9
	NM_022468	MMP25	Homo sapiens matrix metallopeptidase 25 (MMP25), mRNA [NM_022468]	0.014478	0.505872	0.8547	0.677335	12
	BC008390	PDE4D	Homo sapiens phosphodiesterase 4D, cAMP-specific (phosphodiesterase E3 dunce homolog, Drosophila), mRNA (cDNA clone IMAGE:4280941), complete cds. [BC008390]	0.0145203	2.11833	1.07535	1.87007	14
	THC2714090	THC2714090	Unknown	0.0145559	0.163101	0.354723	0.495209	5
	M17754	POLR3D	Human BN51 mRNA, complete cds. [M17754]	0.0145559	0.590939	0.915535	0.654764	2
	NM_005347	HSPA5	Homo sapiens heat shock 70kDa protein 5 (glucose-regulated protein, 78kDa) (HSPA5), mRNA [NM_005347]	0.0145559	0.543484	0.828083	0.791269	2
	BX538051	BX538051	Homo sapiens mRNA; cDNA DKFZp686F09156 (from clone DKFZp686F09156). [BX538051]	0.0145726	0.995964	1.98661	0.625011	20
	XR_018681	LOC402360	PREDICTED: Homo sapiens similar to nucleolar protein 5A (LOC402360), mRNA [XR_018681]	0.0145981	0.453001	0.948863	0.511755	2
	NM_006243	PPP2R5A	Homo sapiens protein phosphatase 2, regulatory subunit B (B56), alpha isoform (PPP2R5A), mRNA [NM_006243]	0.0146195	1.9453	1.11401	1.59897	19
	AK096606	AK096606	Homo sapiens cDNA FLJ39287 fis, clone OCBBF2011897. [AK096606]	0.0146195	0.358591	0.856053	0.455765	2
	NM_003505	FZD1	Homo sapiens frizzled homolog 1 (Drosophila) (FZD1), mRNA [NM_003505]	0.0146234	1.1742	0.75674	2.08992	1
	ENST00000371291	BMP7	Bone morphogenetic protein 7 precursor (BMP-7) (Osteogenic protein 1) (OP-1) (Eptotermin alfa). [Source:Uniprot/SWISSPROT;Acc:P18075] [ENST00000371291]	0.014628	0.504069	1.64814	0.286814	11
	NM_014737	RASSF2	Homo sapiens Ras association (RalGDS/AF-6) domain family 2 (RASSF2), transcript variant 1, mRNA [NM_014737]	0.0146376	0.337262	0.83343	0.469388	13
	NM_014935	PLEKHA6	Homo sapiens pleckstrin homology domain containing, family A member 6 (PLEKHA6), mRNA [NM_014935]	0.0146443	6.88579	0.787185	5.63593	4
	AB023144	SEZ6L	Homo sapiens mRNA for KIAA0927 protein, partial cds. [AB023144]	0.0146443	1.03622	0.629426	1.60852	9
	NM_000071	CBS	Homo sapiens cystathionine-beta-synthase (CBS), mRNA [NM_000071]	0.0146443	0.413176	1.02363	0.342598	13
	NM_000222	KIT	Homo sapiens v-kit Hardy-Zuckerman 4 feline sarcoma viral oncogene homolog (KIT), mRNA [NM_000222]	0.0146443	0.675115	1.81131	0.460867	9
	D90075	D90075	Homo sapiens mRNA for ret-TPC, partial cds. [D90075]	0.0146443	9.78905	0.555428	13.7107	4
	NM_001967	EIF4A2	Homo sapiens eukaryotic translation initiation factor 4A, isoform 2 (EIF4A2), mRNA [NM_001967]	0.0146768	1.83117	0.816332	1.94265	8
	NM_015239	AGTPBP1	Homo sapiens ATP/GTP binding protein 1 (AGTPBP1), mRNA [NM_015239]	0.0147007	2.54668	1.32649	2.70844	8
	NM_015888	HOOK1	Homo sapiens hook homolog 1 (Drosophila) (HOOK1), mRNA [NM_015888]	0.0147059	0.465847	0.93305	0.61126	12
	NM_018320	RNF121	Homo sapiens ring finger protein 121 (RNF121), transcript variant 1, mRNA [NM_018320]	0.0147424	1.39184	1.07421	1.08767	19
	ENST00000371534	ZYG11B	zyg-11 homolog B [Source:RefSeq_peptide;Acc:NP_078922] [ENST00000371534]	0.0147722	1.61782	0.875415	1.80722	1
	NM_001951	E2F5	Homo sapiens E2F transcription factor 5, p130-binding (E2F5), mRNA [NM_001951]	0.0147763	0.559912	1.27507	0.424893	11
	NM_018711	SVOP	Homo sapiens SV2 related protein homolog (rat) (SVOP), mRNA [NM_018711]	0.0147763	1.76987	0.990951	2.06743	8
	ENST00000219169	ENST00000219169	Nuclear transport factor 2 (NTF-2) (Placental protein 15) (PP15). [Source:Uniprot/SWISSPROT;Acc:P61970] [ENST00000219169]	0.0148115	0.711125	1.01949	0.675834	2
	NM_020738	KIDINS220	Homo sapiens kinase D-interacting substance of 220 kDa (KIDINS220), mRNA [NM_020738]	0.0148436	1.60825	0.893052	1.97489	8
	NM_001195	BFSP1	Homo sapiens beaded filament structural protein 1, filensin (BFSP1), mRNA [NM_001195]	0.0148804	0.309567	0.804503	0.404128	2
	NM_003494	DYSF	Homo sapiens dysferlin, limb girdle muscular dystrophy 2B (autosomal recessive) (DYSF), mRNA [NM_003494]	0.0149627	1.19436	1.05459	1.17927	16
	NM_001043352	TPM3	Homo sapiens tropomyosin 3 (TPM3), transcript variant 3, mRNA [NM_001043352]	0.0150181	0.490317	0.770315	0.698308	2
	NM_001236	CBR3	Homo sapiens carbonyl reductase 3 (CBR3), mRNA [NM_001236]	0.0150191	2.24901	1.11685	2.03386	14
	THC2651447	THC2651447	Unknown	0.0150583	1.42986	0.809933	1.90737	16
	CR610885	CR610885	full-length cDNA clone CS0DC019YC18 of Neuroblastoma Cot 25-normalized of Homo sapiens (human). [CR610885]	0.0151064	0.545856	0.77441	0.935652	2
	NM_018407	LAPTM4B	Homo sapiens lysosomal associated protein transmembrane 4 beta (LAPTM4B), mRNA [NM_018407]	0.0151829	0.602543	0.934023	0.666002	2
	NM_012104	BACE1	Homo sapiens beta-site APP-cleaving enzyme 1 (BACE1), transcript variant a, mRNA [NM_012104]	0.0152248	1.54738	0.813941	1.83237	8
	NM_014366	GNL3	Homo sapiens guanine nucleotide binding protein-like 3 (nucleolar) (GNL3), transcript variant 1, mRNA [NM_014366]	0.0152248	0.403727	0.869728	0.511819	2
	NM_000076	CDKN1C	Homo sapiens cyclin-dependent kinase inhibitor 1C (p57, Kip2) (CDKN1C), mRNA [NM_000076]	0.0152307	0.522464	1.12443	0.511273	2
	NM_015458	MTMR9	Homo sapiens myotubularin related protein 9 (MTMR9), mRNA [NM_015458]	0.0152416	1.20573	0.709311	1.65598	9
	NM_025049	PIF1	Homo sapiens PIF1 5'-to-3' DNA helicase homolog (S. cerevisiae) (PIF1), mRNA [NM_025049]	0.0152673	1.93557	2.66936	0.51652	16
	NM_020831	MKL1	Homo sapiens megakaryoblastic leukemia (translocation) 1 (MKL1), mRNA [NM_020831]	0.0153315	1.78872	1.01643	1.56052	8
	AK057922	CDH24	Homo sapiens cDNA FLJ25193 fis, clone JTH00761. [AK057922]	0.0153512	0.355485	0.630928	0.706228	2
	NM_031485	GRWD1	Homo sapiens glutamate-rich WD repeat containing 1 (GRWD1), mRNA [NM_031485]	0.0153572	0.59719	0.989029	0.675789	12
	NM_003916	AP1S2	Homo sapiens adaptor-related protein complex 1, sigma 2 subunit (AP1S2), mRNA [NM_003916]	0.0153807	0.589029	0.918221	0.824287	2
	NM_006663	PPP1R13L	Homo sapiens protein phosphatase 1, regulatory (inhibitor) subunit 13 like (PPP1R13L), mRNA [NM_006663]	0.0155323	1.44722	0.919621	1.45792	19
	NM_006372	SYNCRIP	Homo sapiens synaptotagmin binding, cytoplasmic RNA interacting protein (SYNCRIP), mRNA [NM_006372]	0.0155632	1.00724	1.50578	0.77156	18
	NM_144591	C10orf32	Homo sapiens chromosome 10 open reading frame 32 (C10orf32), mRNA [NM_144591]	0.0155632	0.888586	0.752407	1.34681	17
	NM_016108	AIG1	Homo sapiens androgen-induced 1 (AIG1), mRNA [NM_016108]	0.0155632	1.4476	1.03164	1.48729	1
	NR_002831	HCG12	Homo sapiens HLA complex group 12 (HCG12) on chromosome 6 [NR_002831]	0.0156013	1.39072	1.03788	1.46662	8
	NM_003565	ULK1	Homo sapiens unc-51-like kinase 1 (C. elegans) (ULK1), mRNA [NM_003565]	0.015675	2.53763	1.38181	1.52946	8
	NM_152486	SAMD11	Homo sapiens sterile alpha motif domain containing 11 (SAMD11), mRNA [NM_152486]	0.0157126	0.365359	0.117099	2.49377	13
	NM_198253	TERT	Homo sapiens telomerase reverse transcriptase (TERT), transcript variant 1, mRNA [NM_198253]	0.0157328	0.237219	0.798876	0.308585	13
	Z74615	COL1A1	H.sapiens mRNA for prepro-alpha1(I) collagen. [Z74615]	0.015767	0.620672	1.08537	0.490545	12
	NM_207387	C17orf76	Homo sapiens chromosome 17 open reading frame 76 (C17orf76), mRNA [NM_207387]	0.015767	0.455923	0.758548	0.678652	2
	AK057762	TDH	Homo sapiens cDNA FLJ25033 fis, clone CBL02720. [AK057762]	0.015767	1.2653	0.528436	2.03648	16
	NM_001814	CTSC	Homo sapiens cathepsin C (CTSC), transcript variant 1, mRNA [NM_001814]	0.0160814	0.284882	0.938954	0.318705	13
	NM_024798	SNX22	Homo sapiens sorting nexin 22 (SNX22), mRNA [NM_024798]	0.0161004	0.547811	1.20076	0.455318	12
	NM_003177	SYK	Homo sapiens spleen tyrosine kinase (SYK), mRNA [NM_003177]	0.0161004	0.672462	1.78483	0.271565	5
	NM_152515	CKAP2L	Homo sapiens cytoskeleton associated protein 2-like (CKAP2L), mRNA [NM_152515]	0.0161745	1.26937	1.53475	0.579311	16
	NM_030900	TBRG4	Homo sapiens transforming growth factor beta regulator 4 (TBRG4), transcript variant 2, mRNA [NM_030900]	0.0162089	0.720117	1.01359	0.703274	12
	XR_016386	LOC391819	PREDICTED: Homo sapiens similar to Keratin, type I cytoskeletal 18 (Cytokeratin-18) (CK-18) (Keratin-18) (K18) (LOC391819), mRNA [XR_016386]	0.0162189	1.9259	0.905531	1.57043	14
	AK002187	AK002187	Homo sapiens cDNA FLJ11325 fis, clone PLACE1010383. [AK002187]	0.0162645	0.896101	1.06141	0.941411	20
	NR_002936	LOC222699	Homo sapiens transducer of ERBB2, 2 pseudogene (LOC222699) on chromosome 6 [NR_002936]	0.0162645	1.68875	1.10921	1.57921	18
	BC033528	BC033528	Homo sapiens cDNA clone IMAGE:4822684. [BC033528]	0.0162645	2.46535	1.30349	1.5151	8
	NM_003621	PPFIBP2	Homo sapiens PTPRF interacting protein, binding protein 2 (liprin beta 2) (PPFIBP2), mRNA [NM_003621]	0.0162645	1.79857	1.0146	1.46955	14
	NM_014883	FAM13A1	Homo sapiens family with sequence similarity 13, member A1 (FAM13A1), transcript variant 1, mRNA [NM_014883]	0.0162892	2.80172	1.09133	2.7158	14
	CA438802	CA438802	UI-H-DH0-aus-b-12-0-UI.s1 NCI_CGAP_DH0 Homo sapiens cDNA clone UI-H-DH0-aus-b-12-0-UI 3', mRNA sequence [CA438802]	0.0162892	0.59966	1.2382	0.517123	11
	NM_002436	MPP1	Homo sapiens membrane protein, palmitoylated 1, 55kDa (MPP1), mRNA [NM_002436]	0.0163096	1.42588	0.644366	2.12342	8
	AK095359	LOC221362	Homo sapiens cDNA FLJ38040 fis, clone CTONG2013985. [AK095359]	0.0163253	0.700727	0.579158	1.26859	11
	NM_003946	NOL3	Homo sapiens nucleolar protein 3 (apoptosis repressor with CARD domain) (NOL3), mRNA [NM_003946]	0.0163253	0.762432	0.644886	1.46505	11
	NM_018456	EAF2	Homo sapiens ELL associated factor 2 (EAF2), mRNA [NM_018456]	0.0163423	0.561727	0.823806	0.739506	12
	ENST00000325900	ENST00000325900	Homo sapiens hypothetical protein MGC39606, mRNA (cDNA clone MGC:39606 IMAGE:5260968), complete cds. [BC051704]	0.0163535	1.65362	0.984598	1.94747	14
	NM_173557	RNF152	Homo sapiens ring finger protein 152 (RNF152), mRNA [NM_173557]	0.0163977	1.04908	0.984565	1.15787	9
	BC039397	BC039397	Homo sapiens cDNA clone IMAGE:5299888. [BC039397]	0.0163977	1.12206	0.621924	1.92812	9
	NM_000347	SPTB	Homo sapiens spectrin, beta, erythrocytic (includes spherocytosis, clinical type I) (SPTB), transcript variant 2, mRNA [NM_000347]	0.0165075	0.868778	1.07897	0.679316	15
	ENST00000335142	ENST00000335142	Full-length cDNA clone CS0DK001YK16 of HeLa cells of Homo sapiens (human) (Fragment). [Source:Uniprot/SPTREMBL;Acc:Q86SY8] [ENST00000335142]	0.0165206	0.396893	1.03002	0.550312	11
	NM_007086	WDHD1	Homo sapiens WD repeat and HMG-box DNA binding protein 1 (WDHD1), transcript variant 1, mRNA [NM_007086]	0.0165206	0.815477	0.85536	0.918594	7
	BC017506	MATN1	Homo sapiens, clone IMAGE:4901582, mRNA, partial cds. [BC017506]	0.0165499	1.46249	1.04532	1.46062	1
	AK055347	AK055347	Homo sapiens cDNA FLJ30785 fis, clone FEBRA2000901. [AK055347]	0.0165856	2.45429	1.36547	2.35812	14
	A_32_P171043	A_32_P171043	Unknown	0.0165956	37.7441	1.21269	20.6807	4
	BQ064481	BQ064481	AGENCOURT_6853651 NIH_MGC_99 Homo sapiens cDNA clone IMAGE:5926217 5', mRNA sequence [BQ064481]	0.0165956	1.76427	0.947756	1.66787	18
	NM_203459	CAMSAP1L1	Homo sapiens calmodulin regulated spectrin-associated protein 1-like 1 (CAMSAP1L1), mRNA [NM_203459]	0.0166404	0.938476	0.744417	1.6872	9
	ENST00000377223	LZIC	leucine zipper and CTNNBIP1 domain containing [Source:RefSeq_peptide;Acc:NP_115744] [ENST00000377223]	0.0166563	0.831729	0.973947	1.15531	17
	NM_025129	FUZ	Homo sapiens fuzzy homolog (Drosophila) (FUZ), mRNA [NM_025129]	0.0167275	0.709878	1.0106	0.640332	12
	NM_020909	EPB41L5	Homo sapiens erythrocyte membrane protein band 4.1 like 5 (EPB41L5), mRNA [NM_020909]	0.0167417	1.13642	0.625947	1.90331	1
	ENST00000366932	CGI-115	CGI-115 protein (CGI-115), mRNA [Source:RefSeq_dna;Acc:NM_016052] [ENST00000366932]	0.0167674	0.446015	0.7484	0.978195	2
	NM_006303	JTV1	Homo sapiens JTV1 gene (JTV1), mRNA [NM_006303]	0.0168008	0.465937	0.939357	0.546054	2
	NM_015299	KIAA0323	Homo sapiens KIAA0323 (KIAA0323), mRNA [NM_015299]	0.0168739	1.59703	0.946394	1.5705	16
	AK095102	AK095102	Homo sapiens cDNA FLJ37783 fis, clone BRHIP2028187. [AK095102]	0.0168741	1.84259	2.44947	1.01231	14
	AK125038	AK125038	Homo sapiens cDNA FLJ43048 fis, clone BRTHA3004502. [AK125038]	0.0168773	2.75013	0.69959	3.66198	4
	NM_004064	CDKN1B	Homo sapiens cyclin-dependent kinase inhibitor 1B (p27, Kip1) (CDKN1B), mRNA [NM_004064]	0.0170678	3.17061	1.27298	2.06505	4
	NM_002317	LOX	Homo sapiens lysyl oxidase (LOX), mRNA [NM_002317]	0.0171073	0.373489	1.24213	0.375588	13
	NM_004316	ASCL1	Homo sapiens achaete-scute complex homolog 1 (Drosophila) (ASCL1), mRNA [NM_004316]	0.0172168	0.058325	0.268865	0.27432	13
	NM_182964	NAV2	Homo sapiens neuron navigator 2 (NAV2), transcript variant 1, mRNA [NM_182964]	0.0172644	8.18922	1.25011	4.09182	4
	THC2714497	THC2714497	Q4T2S3_TETNG (Q4T2S3) Chromosome undetermined SCAF10199, whole genome shotgun sequence, partial (4%) [THC2652443]	0.0172718	2.20315	1.51657	1.28068	16
	BC009415	KIF26A	Homo sapiens kinesin family member 26A, mRNA (cDNA clone IMAGE:3502885), complete cds. [BC009415]	0.0172901	1.31693	0.546731	2.51898	8
	NM_003177	SYK	Homo sapiens spleen tyrosine kinase (SYK), mRNA [NM_003177]	0.0173402	0.567037	1.95043	0.229212	5
	BC067244	BC067244	Homo sapiens cDNA clone IMAGE:4807381, partial cds. [BC067244]	0.0173402	1.34513	0.835134	1.65013	1
	NM_032193	RNASEH2C	Homo sapiens ribonuclease H2, subunit C (RNASEH2C), mRNA [NM_032193]	0.0173402	1.29995	0.803137	1.73299	18
	NM_015201	BOP1	Homo sapiens block of proliferation 1 (BOP1), mRNA [NM_015201]	0.0173402	0.477312	0.865853	0.534476	13
	THC2665346	THC2665346	O91739_9VIRU (O91739) Envelope polyprotein (Fragment), partial (7%) [THC2665346]	0.0173402	1.60891	1.22592	1.24459	8
	NM_000610	CD44	Homo sapiens CD44 molecule (Indian blood group) (CD44), transcript variant 1, mRNA [NM_000610]	0.0174233	0.69205	1.38992	0.59132	9
	ENST00000367895	EYA4	Eyes absent homolog 4 (EC 3.1.3.48). [Source:Uniprot/SWISSPROT;Acc:O95677] [ENST00000367895]	0.0174367	0.24047	0.738593	0.410895	13
	BC065204	FLJ35348	Homo sapiens FLJ35348, mRNA (cDNA clone IMAGE:5398136), partial cds. [BC065204]	0.0174874	1.43709	0.982241	1.38969	1
	NM_021100	NFS1	Homo sapiens NFS1 nitrogen fixation 1 homolog (S. cerevisiae) (NFS1), nuclear gene encoding mitochondrial protein, mRNA [NM_021100]	0.0174874	1.29856	1.50319	0.763201	7
	NM_002317	LOX	Homo sapiens lysyl oxidase (LOX), mRNA [NM_002317]	0.0175473	0.375446	1.14256	0.405406	13
	A_24_P400751	A_24_P400751	Unknown	0.0175732	0.515072	1.08905	0.493592	12
	NM_020211	RGMA	Homo sapiens RGM domain family, member A (RGMA), mRNA [NM_020211]	0.0175879	0.76644	1.42707	0.512298	11
	NM_024329	EFHD2	Homo sapiens EF-hand domain family, member D2 (EFHD2), mRNA [NM_024329]	0.0175879	0.519624	0.970788	0.643363	2
	BC039524	BC039524	Homo sapiens, clone IMAGE:5738452, mRNA. [BC039524]	0.0175889	1.38095	0.791072	1.54939	1
	NM_199461	NANOS1	Homo sapiens nanos homolog 1 (Drosophila) (NANOS1), transcript variant 1, mRNA [NM_199461]	0.0176542	1.34334	1.49883	1.13096	9
	NM_001037144	CNTROB	Homo sapiens centrobin, centrosomal BRCA2 interacting protein (CNTROB), transcript variant 2, mRNA [NM_001037144]	0.0176542	1.72361	1.36539	1.11238	19
	NM_199418	PRCP	Homo sapiens prolylcarboxypeptidase (angiotensinase C) (PRCP), transcript variant 2, mRNA [NM_199418]	0.0176542	2.18103	0.955761	1.90404	16
	BC043564	KCNA2	Homo sapiens potassium voltage-gated channel, shaker-related subfamily, member 2, mRNA (cDNA clone MGC:50217 IMAGE:5212949), complete cds. [BC043564]	0.0176542	1.9193	0.817022	2.30242	14
	NM_006824	EBNA1BP2	Homo sapiens EBNA1 binding protein 2 (EBNA1BP2), mRNA [NM_006824]	0.0177238	0.479845	0.841728	0.658054	2
	NM_037370	CCNDBP1	Homo sapiens cyclin D-type binding-protein 1 (CCNDBP1), transcript variant 2, mRNA [NM_037370]	0.0179841	1.92655	0.98087	1.72505	16
	A_24_P101146	A_24_P101146	Unknown	0.0180048	0.630089	1.14362	0.27918	7
	NM_014333	IGSF4	Homo sapiens immunoglobulin superfamily, member 4 (IGSF4), mRNA [NM_014333]	0.0180219	2.60798	0.811064	3.28371	4
	NM_001002857	ANXA2	Homo sapiens annexin A2 (ANXA2), transcript variant 2, mRNA [NM_001002857]	0.0180301	0.333274	0.575948	0.574256	2
	NM_021796	PLAC1	Homo sapiens placenta-specific 1 (PLAC1), mRNA [NM_021796]	0.0181097	0.72999	1.72459	0.416088	18
	NM_006618	JARID1B	Homo sapiens jumonji, AT rich interactive domain 1B (JARID1B), mRNA [NM_006618]	0.0181588	2.31306	1.32457	1.61668	8
	NM_007085	FSTL1	Homo sapiens follistatin-like 1 (FSTL1), mRNA [NM_007085]	0.0181588	1.76237	0.890661	2.28179	8
	AJ420543	AJ420543	Homo sapiens mRNA full length insert cDNA clone EUROIMAGE 1090207. [AJ420543]	0.0181669	0.868517	0.730384	1.18248	9
	NM_003567	BCAR3	Homo sapiens breast cancer anti-estrogen resistance 3 (BCAR3), mRNA [NM_003567]	0.0181669	0.999124	0.746473	1.33905	17
	NM_000965	RARB	Homo sapiens retinoic acid receptor, beta (RARB), transcript variant 1, mRNA [NM_000965]	0.0182029	30.4825	0.974459	23.4588	3
	NM_130786	A1BG	Homo sapiens alpha-1-B glycoprotein (A1BG), mRNA [NM_130786]	0.0182029	0.898018	1.08199	0.85444	18
	NM_001009555	SH3D19	Homo sapiens SH3 domain protein D19 (SH3D19), mRNA [NM_001009555]	0.0182224	0.366753	0.931785	0.488266	12
	NM_002197	ACO1	Homo sapiens aconitase 1, soluble (ACO1), mRNA [NM_002197]	0.0182224	1.95877	1.08344	1.86939	19
	NM_000311	PRNP	Homo sapiens prion protein (p27-30) (Creutzfeldt-Jakob disease, Gerstmann-Strausler-Scheinker syndrome, fatal familial insomnia) (PRNP), transcript variant 1, mRNA [NM_000311]	0.0182224	1.08457	0.569483	2.69428	9
	NM_005225	E2F1	Homo sapiens E2F transcription factor 1 (E2F1), mRNA [NM_005225]	0.0182224	0.503926	0.740692	0.710953	12
	A_24_P921597	A_24_P921597	Unknown	0.01836	0.629662	1.1661	0.596894	12
	NM_001039350	DPP6	Homo sapiens dipeptidyl-peptidase 6 (DPP6), transcript variant 3, mRNA [NM_001039350]	0.0185426	10.4771	1.96115	5.41206	3
	NM_000930	PLAT	Homo sapiens plasminogen activator, tissue (PLAT), transcript variant 1, mRNA [NM_000930]	0.0185426	3.08022	0.41501	5.98611	4
	NM_002211	ITGB1	Homo sapiens integrin, beta 1 (fibronectin receptor, beta polypeptide, antigen CD29 includes MDF2, MSK12) (ITGB1), transcript variant 1A, mRNA [NM_002211]	0.0185426	1.37951	0.745104	1.82392	8
	NM_025139	ARMC9	Homo sapiens armadillo repeat containing 9 (ARMC9), mRNA [NM_025139]	0.0186795	2.17625	1.00372	1.82011	16
	AK026881	AK026881	Homo sapiens cDNA: FLJ23228 fis, clone CAE06654. [AK026881]	0.0187284	2.44184	1.06636	2.99691	4
	NM_005413	SIX3	Homo sapiens sine oculis homeobox homolog 3 (Drosophila) (SIX3), mRNA [NM_005413]	0.0187715	0.723714	1.3741	0.475972	5
	NM_001255	CDC20	Homo sapiens cell division cycle 20 homolog (S. cerevisiae) (CDC20), mRNA [NM_001255]	0.0187715	0.964492	1.63225	0.476955	16
	NM_001015001	CKMT1A	Homo sapiens creatine kinase, mitochondrial 1A (CKMT1A), nuclear gene encoding mitochondrial protein, mRNA [NM_001015001]	0.0188525	0.76308	1.14027	0.684544	12
	NM_002658	PLAU	Homo sapiens plasminogen activator, urokinase (PLAU), mRNA [NM_002658]	0.0188768	0.501631	0.729525	0.771881	2
	NM_005667	RNF103	Homo sapiens ring finger protein 103 (RNF103), mRNA [NM_005667]	0.0189671	1.51103	1.05644	1.98311	8
	NM_002940	ABCE1	Homo sapiens ATP-binding cassette, sub-family E (OABP), member 1 (ABCE1), transcript variant 1, mRNA [NM_002940]	0.0190168	0.344887	0.783352	0.675725	13
	BC043009	LOC338620	Homo sapiens hypothetical protein LOC338620, mRNA (cDNA clone IMAGE:6023208), partial cds. [BC043009]	0.0190168	1.38817	0.991671	1.56684	9
	NM_005398	PPP1R3C	Homo sapiens protein phosphatase 1, regulatory (inhibitor) subunit 3C (PPP1R3C), mRNA [NM_005398]	0.0190168	2.14074	0.934521	2.5231	16
	NM_005077	TLE1	Homo sapiens transducin-like enhancer of split 1 (E(sp1) homolog, Drosophila) (TLE1), mRNA [NM_005077]	0.0190222	0.719384	1.62333	0.421073	5
	NM_021129	PPA1	Homo sapiens pyrophosphatase (inorganic) 1 (PPA1), mRNA [NM_021129]	0.0190462	0.502158	1.0018	0.567366	12
	AK123310	AK123310	Homo sapiens cDNA FLJ41316 fis, clone BRAMY2043314. [AK123310]	0.0191247	0.41726	0.598379	0.866572	2
	NM_006206	PDGFRA	Homo sapiens platelet-derived growth factor receptor, alpha polypeptide (PDGFRA), mRNA [NM_006206]	0.0191465	3.47226	2.77458	1.5659	8
	NM_000550	TYRP1	Homo sapiens tyrosinase-related protein 1 (TYRP1), mRNA [NM_000550]	0.0191465	0.740131	1.95182	0.504201	2
	NM_002894	RBBP8	Homo sapiens retinoblastoma binding protein 8 (RBBP8), transcript variant 1, mRNA [NM_002894]	0.0191934	0.546025	0.861217	0.726854	12
	NM_007086	WDHD1	Homo sapiens WD repeat and HMG-box DNA binding protein 1 (WDHD1), transcript variant 1, mRNA [NM_007086]	0.0192281	0.828033	0.934171	0.894279	7
	NM_198253	TERT	Homo sapiens telomerase reverse transcriptase (TERT), transcript variant 1, mRNA [NM_198253]	0.0192707	0.238132	0.784891	0.317642	13
	NM_002318	LOXL2	Homo sapiens lysyl oxidase-like 2 (LOXL2), mRNA [NM_002318]	0.019423	1.01959	0.576578	1.8539	14
	NM_198253	TERT	Homo sapiens telomerase reverse transcriptase (TERT), transcript variant 1, mRNA [NM_198253]	0.019423	0.234479	0.803368	0.305097	13
	DQ786228	DQ786228	Homo sapiens clone HLS_IMAGE_1699118 mRNA sequence. [DQ786228]	0.019582	1.16747	0.82749	1.57279	9
	AB040974	AB040974	Homo sapiens mRNA for KIAA1541 protein, partial cds. [AB040974]	0.019582	0.851589	1.09403	0.934876	9
	NM_006254	PRKCD	Homo sapiens protein kinase C, delta (PRKCD), transcript variant 1, mRNA [NM_006254]	0.0197518	0.687587	1.22367	0.45496	12
	NM_033394	TANC1	Homo sapiens tetratricopeptide repeat, ankyrin repeat and coiled-coil containing 1 (TANC1), mRNA [NM_033394]	0.0198358	1.22555	0.99609	1.37717	18
	NM_002735	PRKAR1B	Homo sapiens protein kinase, cAMP-dependent, regulatory, type I, beta (PRKAR1B), mRNA [NM_002735]	0.019859	0.780145	1.21945	0.691563	12
	NM_022034	CUZD1	Homo sapiens CUB and zona pellucida-like domains 1 (CUZD1), mRNA [NM_022034]	0.0199948	0.780981	1.28126	0.802304	9
	NM_181782	NCOA7	Homo sapiens nuclear receptor coactivator 7 (NCOA7), mRNA [NM_181782]	0.0200159	2.68889	0.807217	3.86094	4
	NM_018141	MRPS10	Homo sapiens mitochondrial ribosomal protein S10 (MRPS10), nuclear gene encoding mitochondrial protein, mRNA [NM_018141]	0.0200202	0.689413	1.0462	0.611602	12
	NM_003749	IRS2	Homo sapiens insulin receptor substrate 2 (IRS2), mRNA [NM_003749]	0.0200307	1.32383	1.04534	1.3836	18
	NM_007086	WDHD1	Homo sapiens WD repeat and HMG-box DNA binding protein 1 (WDHD1), transcript variant 1, mRNA [NM_007086]	0.0200425	0.836239	0.91186	0.946495	7
	BC031320	BC031320	Homo sapiens cDNA clone IMAGE:5278682. [BC031320]	0.0200425	1.03516	0.993675	1.20252	9
	NM_030792	GDPD5	Homo sapiens glycerophosphodiester phosphodiesterase domain containing 5 (GDPD5), mRNA [NM_030792]	0.0200425	0.845665	1.17583	0.684881	12
	NM_175605	IFT88	Homo sapiens intraflagellar transport 88 homolog (Chlamydomonas) (IFT88), transcript variant 1, mRNA [NM_175605]	0.0201066	1.28929	0.858186	1.59778	1
	NR_002729	MSTP9	Homo sapiens macrophage stimulating, pseudogene 9 (MSTP9) on chromosome 1 [NR_002729]	0.0201172	2.18764	1.33533	1.58912	8
	NM_017801	CMTM6	Homo sapiens CKLF-like MARVEL transmembrane domain containing 6 (CMTM6), mRNA [NM_017801]	0.0201298	2.42023	1.03833	2.67658	14
	NM_001012415	SOHLH1	Homo sapiens spermatogenesis and oogenesis specific basic helix-loop-helix 1 (SOHLH1), mRNA [NM_001012415]	0.0201478	1.93141	0.764814	2.4159	18
	NM_005902	SMAD3	Homo sapiens SMAD family member 3 (SMAD3), mRNA [NM_005902]	0.0202953	1.39675	0.802237	1.66924	8
	NM_033480	FBXO9	Homo sapiens F-box protein 9 (FBXO9), transcript variant 2, mRNA [NM_033480]	0.0203089	1.28449	0.878364	1.40261	16
	THC2698892	THC2698892	Unknown	0.0203384	1.29134	1.94523	0.626153	19
	THC2647739	THC2647739	HUMITGA4A integrin alpha 4 subunit {Homo sapiens} (exp=-1; wgp=0; cg=0), partial (90%) [THC2647739]	0.0204472	0.295116	1.02269	0.489475	13
	NR_002146	OR7E24	Homo sapiens olfactory receptor, family 7, subfamily E, member 24 (OR7E24) on chromosome 19 [NR_002146]	0.0204583	0.68795	1.29002	0.524837	11
	NM_001103	ACTN2	Homo sapiens actinin, alpha 2 (ACTN2), mRNA [NM_001103]	0.020484	0.304925	1.1357	0.306188	13
	THC2632286	THC2632286	AA665072 nu76b01.s1 NCI_CGAP_Alv1 Homo sapiens cDNA clone IMAGE:1216585, mRNA sequence [AA665072]	0.0205444	1.26746	0.61672	2.33747	9
	BX093417	BX093417	BX093417 BX093417 Soares_parathyroid_tumor_NbHPA Homo sapiens cDNA clone IMAGp998H104274 ; IMAGE:1683513, mRNA sequence [BX093417]	0.0205444	0.669764	1.62322	0.474196	11
	NM_020801	ARRDC3	Homo sapiens arrestin domain containing 3 (ARRDC3), mRNA [NM_020801]	0.0205444	1.89239	0.844254	1.6959	8
	NM_003381	VIP	Homo sapiens vasoactive intestinal peptide (VIP), transcript variant 1, mRNA [NM_003381]	0.0206234	0.124788	0.187145	0.706446	13
	NM_006718	PLAGL1	Homo sapiens pleiomorphic adenoma gene-like 1 (PLAGL1), transcript variant 2, mRNA [NM_006718]	0.0206611	1.67574	0.802736	2.48662	9
	THC2509288	THC2509288	ALU4_HUMAN (P39191) Alu subfamily SB2 sequence contamination warning entry, partial (29%) [THC2509288]	0.0206663	1.20136	0.752001	1.71326	1
	NM_020188	C16orf61	Homo sapiens chromosome 16 open reading frame 61 (C16orf61), mRNA [NM_020188]	0.0206663	1.31551	0.944252	1.27085	16
	THC2739760	THC2739760	CD521096 AGENCOURT_14355292 NIH_MGC_191 Homo sapiens cDNA clone IMAGE:30410815 5', mRNA sequence [CD521096]	0.0206663	0.968476	1.39675	0.692366	15
	NM_003768	PEA15	Homo sapiens phosphoprotein enriched in astrocytes 15 (PEA15), mRNA [NM_003768]	0.0207127	1.07083	0.756831	1.35723	15
	NM_013341	GTPBP9	Homo sapiens GTP-binding protein 9 (putative) (GTPBP9), transcript variant 1, mRNA [NM_013341]	0.0207127	0.468586	0.615367	1.03785	2
	NM_003714	STC2	Homo sapiens stanniocalcin 2 (STC2), mRNA [NM_003714]	0.0207127	0.169774	0.735575	0.219053	13
	NM_002012	FHIT	Homo sapiens fragile histidine triad gene (FHIT), mRNA [NM_002012]	0.0207306	0.815118	1.48569	0.517258	12
	THC2751913	THC2751913	Unknown	0.020754	0.487177	0.85969	0.842415	2
	NM_025134	CHD9	Homo sapiens chromodomain helicase DNA binding protein 9 (CHD9), mRNA [NM_025134]	0.0207566	1.30425	0.790655	1.51147	15
	NM_033276	XRCC6BP1	Homo sapiens XRCC6 binding protein 1 (XRCC6BP1), mRNA [NM_033276]	0.0207618	0.623954	1.01991	0.625407	12
	NM_001008563	USP20	Homo sapiens ubiquitin specific peptidase 20 (USP20), transcript variant 1, mRNA [NM_001008563]	0.0208428	2.21173	1.13581	1.7965	8
	NM_002187	IL12B	Homo sapiens interleukin 12B (natural killer cell stimulatory factor 2, cytotoxic lymphocyte maturation factor 2, p40) (IL12B), mRNA [NM_002187]	0.0209193	0.95481	0.931163	0.942092	7
	ENST00000288676	ENST00000288676	HRIHFB2063 protein (Fragment). [Source:Uniprot/SPTREMBL;Acc:Q9UIK8] [ENST00000288676]	0.0209193	0.38656	0.753719	0.448546	13
	NM_015288	PHF15	Homo sapiens PHD finger protein 15 (PHF15), mRNA [NM_015288]	0.0209193	2.49243	1.03354	1.77306	16
	NM_002301	LDHC	Homo sapiens lactate dehydrogenase C (LDHC), transcript variant 1, mRNA [NM_002301]	0.0209193	0.439712	1.19122	0.336849	12
	NM_025188	TRIM45	Homo sapiens tripartite motif-containing 45 (TRIM45), mRNA [NM_025188]	0.0209193	1.60342	0.918766	1.62456	1
	NM_018710	TMEM55A	Homo sapiens transmembrane protein 55A (TMEM55A), mRNA [NM_018710]	0.0209193	1.7446	0.949953	1.97904	8
	NM_033044	MACF1	Homo sapiens microtubule-actin crosslinking factor 1 (MACF1), transcript variant 2, mRNA [NM_033044]	0.0209193	1.20878	1.11005	1.14792	16
	NM_012214	MGAT4A	Homo sapiens mannosyl (alpha-1,3-)-glycoprotein beta-1,4-N-acetylglucosaminyltransferase, isozyme A (MGAT4A), mRNA [NM_012214]	0.0209193	1.10277	1.08418	1.12083	7
	NM_017991	FLJ10081	Homo sapiens hypothetical protein FLJ10081 (FLJ10081), mRNA [NM_017991]	0.0209193	1.77939	0.726215	1.87326	8
	NM_032158	NSUN5C	Homo sapiens NOL1/NOP2/Sun domain family, member 5C (NSUN5C), transcript variant 1, mRNA [NM_032158]	0.0209193	0.583385	0.847523	0.778141	2
	NM_018006	TRMU	Homo sapiens tRNA 5-methylaminomethyl-2-thiouridylate methyltransferase (TRMU), nuclear gene encoding mitochondrial protein, transcript variant 1, mRNA [NM_018006]	0.0209193	0.612762	0.905058	0.68493	12
	NM_201535	NDRG2	Homo sapiens NDRG family member 2 (NDRG2), transcript variant 1, mRNA [NM_201535]	0.0209195	1.83321	0.847311	2.2454	19
	NM_203505	G3BP2	Homo sapiens GTPase activating protein (SH3 domain) binding protein 2 (G3BP2), transcript variant 1, mRNA [NM_203505]	0.0209683	0.735389	0.831479	1.01613	17
	NM_021070	LTBP3	Homo sapiens latent transforming growth factor beta binding protein 3 (LTBP3), mRNA [NM_021070]	0.0210412	2.43842	1.24199	1.86818	16
	BC012452	HGSNAT	Homo sapiens heparan-alpha-glucosaminide N-acetyltransferase, mRNA (cDNA clone IMAGE:3880903), complete cds. [BC012452]	0.0211006	1.96113	0.929744	1.91839	8
	NM_003355	UCP2	Homo sapiens uncoupling protein 2 (mitochondrial, proton carrier) (UCP2), nuclear gene encoding mitochondrial protein, mRNA [NM_003355]	0.0211139	0.582282	1.19611	0.448965	12
	NM_004010	DMD	Homo sapiens dystrophin (muscular dystrophy, Duchenne and Becker types) (DMD), transcript variant Dp427p2, mRNA [NM_004010]	0.0211226	0.677819	2.52492	0.388824	18
	NM_000400	ERCC2	Homo sapiens excision repair cross-complementing rodent repair deficiency, complementation group 2 (xeroderma pigmentosum D) (ERCC2), mRNA [NM_000400]	0.0212026	1.87646	0.910251	2.04863	16
	NM_000222	KIT	Homo sapiens v-kit Hardy-Zuckerman 4 feline sarcoma viral oncogene homolog (KIT), mRNA [NM_000222]	0.0212566	0.666865	2.00491	0.433376	9
	A_32_P160670	A_32_P160670	Unknown	0.0212883	1.09796	0.453689	2.09135	9
	AK026647	AK026647	Homo sapiens cDNA: FLJ22994 fis, clone KAT11918. [AK026647]	0.0212883	1.65588	0.932902	1.71104	8
	NM_152558	IQCE	Homo sapiens IQ motif containing E (IQCE), mRNA [NM_152558]	0.0213367	0.859173	1.24472	0.689779	12
	NM_001013706	LSDP5	Homo sapiens lipid storage droplet protein 5 (LSDP5), mRNA [NM_001013706]	0.0213367	0.638284	1.17361	0.437389	5
	NM_001015053	HDAC5	Homo sapiens histone deacetylase 5 (HDAC5), transcript variant 3, mRNA [NM_001015053]	0.0213367	1.28067	0.804337	1.95701	9
	NM_002867	RAB3B	Homo sapiens RAB3B, member RAS oncogene family (RAB3B), mRNA [NM_002867]	0.0213449	1.74026	0.954431	1.42961	8
	NM_003617	RGS5	Homo sapiens regulator of G-protein signalling 5 (RGS5), mRNA [NM_003617]	0.0213449	1.4144	0.750632	1.68936	1
	NM_198253	TERT	Homo sapiens telomerase reverse transcriptase (TERT), transcript variant 1, mRNA [NM_198253]	0.0213662	0.22383	0.796611	0.306919	13
	THC2632909	THC2632909	Q6E5T4_FUGRU (Q6E5T4) Claudin 2, partial (5%) [THC2632909]	0.0213662	0.277726	0.237784	1.39746	13
	NM_013442	STOML2	Homo sapiens stomatin (EPB72)-like 2 (STOML2), mRNA [NM_013442]	0.0213662	0.608747	0.976734	0.532818	12
	NM_198253	TERT	Homo sapiens telomerase reverse transcriptase (TERT), transcript variant 1, mRNA [NM_198253]	0.0214171	0.229761	0.793592	0.301987	13
	A_24_P375550	A_24_P375550	Unknown	0.0214171	0.383456	0.863287	0.56319	13
	NM_153618	SEMA6D	Homo sapiens sema domain, transmembrane domain (TM), and cytoplasmic domain, (semaphorin) 6D (SEMA6D), transcript variant 4, mRNA [NM_153618]	0.0214466	4.94459	1.36524	3.24893	4
	NM_002486	NCBP1	Homo sapiens nuclear cap binding protein subunit 1, 80kDa (NCBP1), mRNA [NM_002486]	0.0215012	0.630103	0.961707	0.755891	11
	NM_001040409	MTHFD2	Homo sapiens methylenetetrahydrofolate dehydrogenase (NADP+ dependent) 2, methenyltetrahydrofolate cyclohydrolase (MTHFD2), nuclear gene encoding mitochondrial protein, transcript variant 2, mRNA [NM_001040409]	0.0215411	0.256485	0.661824	0.54365	13
	NM_153757	NAP1L5	Homo sapiens nucleosome assembly protein 1-like 5 (NAP1L5), mRNA [NM_153757]	0.0215645	1.28974	0.884191	1.73377	9
	NM_016524	SYT17	Homo sapiens synaptotagmin XVII (SYT17), mRNA [NM_016524]	0.0215645	1.32135	0.669428	1.83177	16
	BC067244	BC067244	Homo sapiens cDNA clone IMAGE:4807381, partial cds. [BC067244]	0.0215773	1.33258	0.853583	1.59017	1
	NM_019013	FAM64A	Homo sapiens family with sequence similarity 64, member A (FAM64A), mRNA [NM_019013]	0.0215773	0.886015	1.55295	0.586572	7
	NM_025232	REEP4	Homo sapiens receptor accessory protein 4 (REEP4), mRNA [NM_025232]	0.0216126	1.44946	1.54791	0.803797	16
	THC2678006	THC2678006	Unknown	0.0216297	0.350988	0.846601	0.487767	13
	CF143262	CF143262	CF143262 UI-HF-BR0p-aqt-a-11-0-UI.r1 NIH_MGC_52 Homo sapiens cDNA clone IMAGE:3101469 5', mRNA sequence [CF143262]	0.0217183	0.42379	0.528618	1.07459	2
	AL137321	RAB2	Homo sapiens mRNA; cDNA DKFZp434P231 (from clone DKFZp434P231). [AL137321]	0.0217241	1.08263	0.753524	1.76135	9
	NM_003980	MAP7	Homo sapiens microtubule-associated protein 7 (MAP7), mRNA [NM_003980]	0.0217295	0.878465	0.752824	1.49344	17
	NM_145235	FANK1	Homo sapiens fibronectin type III and ankyrin repeat domains 1 (FANK1), mRNA [NM_145235]	0.021785	3.28965	1.22714	2.11944	4
	NM_178448	C9orf140	Homo sapiens chromosome 9 open reading frame 140 (C9orf140), mRNA [NM_178448]	0.021785	0.65523	1.18754	0.513962	11
	NM_198253	TERT	Homo sapiens telomerase reverse transcriptase (TERT), transcript variant 1, mRNA [NM_198253]	0.0219211	0.226718	0.798045	0.299173	13
	NM_017988	SCYL2	Homo sapiens SCY1-like 2 (S. cerevisiae) (SCYL2), mRNA [NM_017988]	0.0219211	1.38956	0.942498	1.72697	1
	NM_015704	D15Wsu75e	Homo sapiens DNA segment, Chr 15, Wayne State University 75, expressed (D15Wsu75e), mRNA [NM_015704]	0.0219491	0.75422	0.958845	0.749908	11
	NM_005324	H3F3B	Homo sapiens H3 histone, family 3B (H3.3B) (H3F3B), mRNA [NM_005324]	0.0219491	1.39912	0.742239	1.47136	8
	NM_000216	KAL1	Homo sapiens Kallmann syndrome 1 sequence (KAL1), mRNA [NM_000216]	0.0219538	0.740575	1.05301	1.08836	14
	NM_004418	DUSP2	Homo sapiens dual specificity phosphatase 2 (DUSP2), mRNA [NM_004418]	0.021956	0.529788	0.27723	1.35203	12
	NM_014367	C3orf28	Homo sapiens chromosome 3 open reading frame 28 (C3orf28), mRNA [NM_014367]	0.0219663	0.540281	0.991742	0.653947	12
	NM_001005472	LOC388524	Homo sapiens similar to Laminin receptor 1 (LOC388524), mRNA [NM_001005472]	0.0220138	0.629717	0.970874	0.685307	12
	NM_002292	LAMB2	Homo sapiens laminin, beta 2 (laminin S) (LAMB2), mRNA [NM_002292]	0.0220138	2.30581	1.07329	1.8998	16
	NM_004493	HSD17B10	Homo sapiens hydroxysteroid (17-beta) dehydrogenase 10 (HSD17B10), nuclear gene encoding mitochondrial protein, transcript variant 1, mRNA [NM_004493]	0.0220138	0.87216	0.99497	0.847843	10
	A_24_P136415	A_24_P136415	Unknown	0.0220138	0.911954	0.801673	1.58269	9
	NM_022451	NOC3L	Homo sapiens nucleolar complex associated 3 homolog (S. cerevisiae) (NOC3L), mRNA [NM_022451]	0.0220291	0.432914	0.800658	0.729901	2
	ENST00000371189	ENST00000371189	Nuclear factor 1 A-type (Nuclear factor 1/A) (NF1-A) (NFI-A) (NF-I/A) (CCAAT-box-binding transcription factor) (CTF) (TGGCA-binding protein). [Source:Uniprot/SWISSPROT;Acc:Q12857] [ENST00000371189]	0.0220311	3.27564	1.16532	2.3865	14
	BC031618	C10orf30	Homo sapiens chromosome 10 open reading frame 30, mRNA (cDNA clone MGC:35247 IMAGE:5172600), complete cds. [BC031618]	0.0220997	1.90955	1.13187	1.78692	8
	NM_016510	SCLY	Homo sapiens selenocysteine lyase (SCLY), mRNA [NM_016510]	0.0221566	0.524449	0.898164	0.639247	11
	NM_001044385	ALS2CR4	Homo sapiens amyotrophic lateral sclerosis 2 (juvenile) chromosome region, candidate 4 (ALS2CR4), transcript variant 1, mRNA [NM_001044385]	0.0221566	0.68733	0.995894	0.879366	17
	NM_012477	WBP1	Homo sapiens WW domain binding protein 1 (WBP1), mRNA [NM_012477]	0.0221566	2.25333	1.12941	1.66168	16
	NM_015040	PIP5K3	Homo sapiens phosphatidylinositol-3-phosphate/phosphatidylinositol 5-kinase, type III (PIP5K3), transcript variant 2, mRNA [NM_015040]	0.0221566	1.49616	0.90589	1.96222	8
	NM_147161	ACOT11	Homo sapiens acyl-CoA thioesterase 11 (ACOT11), transcript variant 2, mRNA [NM_147161]	0.0223029	0.392047	0.866857	0.382043	5
	AK097878	PRDM11	Homo sapiens cDNA FLJ40559 fis, clone THYMU2002910. [AK097878]	0.0223029	0.526706	0.936543	0.558708	12
	NM_020804	PACSIN1	Homo sapiens protein kinase C and casein kinase substrate in neurons 1 (PACSIN1), mRNA [NM_020804]	0.0223634	0.553155	1.25278	0.391243	12
	NM_004064	CDKN1B	Homo sapiens cyclin-dependent kinase inhibitor 1B (p27, Kip1) (CDKN1B), mRNA [NM_004064]	0.0224321	3.20554	1.26842	2.06757	4
	NM_153605	DKFZp667G2110	Homo sapiens hypothetical protein DKFZp667G2110 (DKFZp667G2110), mRNA [NM_153605]	0.0224805	1.14561	0.60104	2.00314	9
	NM_015420	WDSOF1	Homo sapiens WD repeats and SOF1 domain containing (WDSOF1), mRNA [NM_015420]	0.0224805	0.424173	0.789222	0.578289	2
	NM_017702	FLJ20186	Homo sapiens hypothetical protein FLJ20186 (FLJ20186), transcript variant 2, mRNA [NM_017702]	0.0224841	0.815648	1.19322	0.670046	12
	D13814	AGTR1	Homo sapiens mRNA for angiotensin II type 1b receptor, complete cds. [D13814]	0.0224933	0.384286	1.29205	0.459003	13
	THC2538882	THC2538882	Q5VT28_HUMAN (Q5VT28) Family with sequence similarity 27, member B (Family with sequence similarity 27, member A) (Family with sequence similarity 27, member C), partial (85%) [THC2538882]	0.0225333	0.174876	0.604401	0.395794	13
	NM_002157	HSPE1	Homo sapiens heat shock 10kDa protein 1 (chaperonin 10) (HSPE1), mRNA [NM_002157]	0.0225358	0.548679	0.862528	0.69352	2
	NM_007350	PHLDA1	Homo sapiens pleckstrin homology-like domain, family A, member 1 (PHLDA1), mRNA [NM_007350]	0.0225943	1.68922	3.76801	0.53478	14
	NM_004210	NEURL	Homo sapiens neuralized homolog (Drosophila) (NEURL), mRNA [NM_004210]	0.0226373	0.6641	1.00741	0.636349	5
	NM_022365	DNAJC1	Homo sapiens DnaJ (Hsp40) homolog, subfamily C, member 1 (DNAJC1), mRNA [NM_022365]	0.0226373	1.26532	0.977563	1.39471	7
	NP1165618	NP1165618	GB|AL832534.1|AL832534.1 Homo sapiens mRNA; cDNA DKFZp547I2016 (from clone DKFZp547I2016) [NP1165618]	0.0226377	1.51832	0.745624	1.73583	16
	NM_057159	EDG2	Homo sapiens endothelial differentiation, lysophosphatidic acid G-protein-coupled receptor, 2 (EDG2), transcript variant 2, mRNA [NM_057159]	0.0226656	1.35076	0.463729	3.25469	14
	NM_020796	SEMA6A	Homo sapiens sema domain, transmembrane domain (TM), and cytoplasmic domain, (semaphorin) 6A (SEMA6A), mRNA [NM_020796]	0.0227964	1.36641	3.54339	0.287759	16
	ENST00000295549	LOC375295	Homo sapiens hypothetical gene supported by BC013438, mRNA (cDNA clone IMAGE:3899073), partial cds. [BC013438]	0.0228037	9.00768	0.665017	7.46069	4
	NM_002825	PTN	Homo sapiens pleiotrophin (heparin binding growth factor 8, neurite growth-promoting factor 1) (PTN), mRNA [NM_002825]	0.0228676	2.51964	0.726773	3.34505	14
	BC066644	KIAA1949	Homo sapiens KIAA1949, mRNA (cDNA clone MGC:71094 IMAGE:5575643), complete cds. [BC066644]	0.0229095	1.5507	0.962454	1.55625	1
	BC067244	BC067244	Homo sapiens cDNA clone IMAGE:4807381, partial cds. [BC067244]	0.0229624	1.3207	0.83597	1.6065	15
	NM_001031833	BOLA2	Homo sapiens bolA homolog 2 (E. coli) (BOLA2), transcript variant 2, mRNA [NM_001031833]	0.0230067	0.605599	0.891562	0.691785	12
	NM_005544	IRS1	Homo sapiens insulin receptor substrate 1 (IRS1), mRNA [NM_005544]	0.0230067	0.429158	0.671379	0.932137	2
	NM_024808	C13orf34	Homo sapiens chromosome 13 open reading frame 34 (C13orf34), mRNA [NM_024808]	0.0230674	1.51705	1.74915	0.862473	16
	NM_016217	HECA	Homo sapiens headcase homolog (Drosophila) (HECA), mRNA [NM_016217]	0.0232849	1.59639	0.909143	1.86746	8
	NM_032564	DGAT2	Homo sapiens diacylglycerol O-acyltransferase homolog 2 (mouse) (DGAT2), mRNA [NM_032564]	0.0232915	0.584328	1.71292	0.321884	2
	NM_030674	SLC38A1	Homo sapiens solute carrier family 38, member 1 (SLC38A1), transcript variant 1, mRNA [NM_030674]	0.0233329	0.475446	0.804102	0.707556	2
	NM_006773	DDX18	Homo sapiens DEAD (Asp-Glu-Ala-Asp) box polypeptide 18 (DDX18), mRNA [NM_006773]	0.0233329	0.40637	0.760311	0.673722	11
	NM_006254	PRKCD	Homo sapiens protein kinase C, delta (PRKCD), transcript variant 1, mRNA [NM_006254]	0.0233329	0.677009	1.22129	0.4773	12
	NM_139076	CCDC98	Homo sapiens coiled-coil domain containing 98 (CCDC98), mRNA [NM_139076]	0.0233586	0.989964	1.01788	1.19078	17
	NM_144578	C14orf32	Homo sapiens chromosome 14 open reading frame 32 (C14orf32), mRNA [NM_144578]	0.0234329	1.2838	0.974268	1.34855	1
	NM_012156	EPB41L1	Homo sapiens erythrocyte membrane protein band 4.1-like 1 (EPB41L1), transcript variant 1, mRNA [NM_012156]	0.0234329	1.27995	0.922103	1.42542	9
	NM_001315	MAPK14	Homo sapiens mitogen-activated protein kinase 14 (MAPK14), transcript variant 1, mRNA [NM_001315]	0.0234607	1.09022	0.803715	1.38434	1
	CR602867	CR602867	full-length cDNA clone CL0BB028ZD03 of Neuroblastoma of Homo sapiens (human). [CR602867]	0.0235055	0.681084	1.19352	0.587192	12
	NM_014285	EXOSC2	Homo sapiens exosome component 2 (EXOSC2), mRNA [NM_014285]	0.0235055	0.525485	0.844534	0.781894	2
	NM_007285	GABARAPL2	Homo sapiens GABA(A) receptor-associated protein-like 2 (GABARAPL2), mRNA [NM_007285]	0.0235055	1.75735	1.21902	1.61609	8
	NM_052918	SORCS1	Homo sapiens sortilin-related VPS10 domain containing receptor 1 (SORCS1), transcript variant 1, mRNA [NM_052918]	0.0235126	1.22877	1.20991	1.00799	9
	BC043173	BC043173	Homo sapiens cDNA clone IMAGE:5287121. [BC043173]	0.0235126	1.10314	0.584777	2.61634	9
	THC2712372	THC2712372	Q9RQ81_9ENTR (Q9RQ81) Alpha subunit of membrane-bound ATP synthase (Fragment), partial (5%) [THC2712372]	0.0235126	1.27711	0.35791	2.70439	5
	NM_003629	PIK3R3	Homo sapiens phosphoinositide-3-kinase, regulatory subunit 3 (p55, gamma) (PIK3R3), mRNA [NM_003629]	0.0235578	1.28371	2.18012	0.541848	16
	BC045820	C21orf51	Homo sapiens chromosome 21 open reading frame 51, mRNA (cDNA clone IMAGE:5259529). [BC045820]	0.0236395	0.907963	0.826968	1.55177	9
	NM_182503	DEADC1	Homo sapiens deaminase domain containing 1 (DEADC1), mRNA [NM_182503]	0.0236446	0.455931	0.861876	0.628602	11
	AK096928	FLJ39609	Homo sapiens cDNA FLJ39609 fis, clone SKNSH2008043. [AK096928]	0.0236754	0.357585	0.32891	1.07603	11
	ENST00000368192	ENST00000368192	ETS translocation variant 3 (ETS-domain transcriptional repressor PE1) (PE-1) (Mitogenic Ets transcriptional suppressor). [Source:Uniprot/SWISSPROT;Acc:P41162] [ENST00000368192]	0.0237607	0.94729	0.707826	1.7107	17
	THC2528386	THC2528386	Q9LQ44_ARATH (Q9LQ44) T30E16.29, partial (8%) [THC2528386]	0.0237795	0.799713	0.87896	0.836735	15
	THC2607337	THC2607337	Unknown	0.0237957	1.2219	0.645646	2.37838	9
	NM_030645	SH3BP5L	Homo sapiens SH3-binding domain protein 5-like (SH3BP5L), mRNA [NM_030645]	0.0237957	1.63355	1.23046	1.11493	19
	AF086077	AF086077	Homo sapiens full length insert cDNA clone YZ60H05. [AF086077]	0.0237957	1.78058	0.883655	1.84343	8
	NM_016286	DCXR	Homo sapiens dicarbonyl/L-xylulose reductase (DCXR), mRNA [NM_016286]	0.0238456	0.984951	0.904241	1.06172	12
	NM_001025237	TSPAN4	Homo sapiens tetraspanin 4 (TSPAN4), transcript variant 1, mRNA [NM_001025237]	0.0238527	1.48158	1.00059	1.49011	10
	ENST00000295549	LOC375295	Homo sapiens hypothetical gene supported by BC013438, mRNA (cDNA clone IMAGE:3899073), partial cds. [BC013438]	0.0238527	10.0901	0.622485	7.56941	4
	NM_001042610	DBNDD1	Homo sapiens dysbindin (dystrobrevin binding protein 1) domain containing 1 (DBNDD1), transcript variant 1, mRNA [NM_001042610]	0.023862	0.474636	0.952226	0.400097	12
	NM_024501	HOXD1	Homo sapiens homeobox D1 (HOXD1), mRNA [NM_024501]	0.023862	6.09983	0.664443	7.14507	4
	A_32_P116153	A_32_P116153	Unknown	0.023895	0.882527	0.723889	1.341	9
	AF152351	AF152351	Homo sapiens TIMM13a mRNA, complete cds. [AF152351]	0.023895	0.620735	0.856425	0.725814	12
	NM_133634	POFUT2	Homo sapiens protein O-fucosyltransferase 2 (POFUT2), transcript variant 2, mRNA [NM_133634]	0.0238992	1.27677	0.904736	1.4449	9
	NM_173515	CNKSR3	Homo sapiens CNKSR family member 3 (CNKSR3), mRNA [NM_173515]	0.0238992	0.753886	0.706519	1.13443	11
	NM_003791	MBTPS1	Homo sapiens membrane-bound transcription factor peptidase, site 1 (MBTPS1), transcript variant 1, mRNA [NM_003791]	0.0238992	1.36856	1.03112	1.36629	1
	NM_012257	HBP1	Homo sapiens HMG-box transcription factor 1 (HBP1), mRNA [NM_012257]	0.0239509	1.67545	1.03535	1.69623	8
	NM_013380	ZNF228	Homo sapiens zinc finger protein 228 (ZNF228), mRNA [NM_013380]	0.0239509	1.28067	0.960306	1.5378	1
	NM_018416	FOXJ2	Homo sapiens forkhead box J2 (FOXJ2), mRNA [NM_018416]	0.0239509	1.08755	0.725637	1.72162	1
	NM_000610	CD44	Homo sapiens CD44 molecule (Indian blood group) (CD44), transcript variant 1, mRNA [NM_000610]	0.0239855	0.53065	1.23691	0.563281	2
	NM_001039570	KREMEN1	Homo sapiens kringle containing transmembrane protein 1 (KREMEN1), transcript variant 3, mRNA [NM_001039570]	0.0240521	1.9673	1.01495	1.84656	8
	NM_012083	FRAT2	Homo sapiens frequently rearranged in advanced T-cell lymphomas 2 (FRAT2), mRNA [NM_012083]	0.0241214	0.768744	1.22715	0.734986	17
	NM_000363	TNNI3	Homo sapiens troponin I type 3 (cardiac) (TNNI3), mRNA [NM_000363]	0.0241214	0.983888	1.5923	0.602061	7
	NM_000436	OXCT1	Homo sapiens 3-oxoacid CoA transferase 1 (OXCT1), nuclear gene encoding mitochondrial protein, mRNA [NM_000436]	0.0241492	0.503887	0.88423	0.762152	2
	NM_003565	ULK1	Homo sapiens unc-51-like kinase 1 (C. elegans) (ULK1), mRNA [NM_003565]	0.0241511	2.11314	1.18809	1.71996	8
	NM_005759	ABI2	Homo sapiens abl interactor 2 (ABI2), mRNA [NM_005759]	0.0241608	1.39048	1.0072	1.25248	1
	NM_002035	FVT1	Homo sapiens follicular lymphoma variant translocation 1 (FVT1), mRNA [NM_002035]	0.0242069	1.37042	0.896147	1.53694	8
	NM_006818	MLLT11	Homo sapiens myeloid/lymphoid or mixed-lineage leukemia (trithorax homolog, Drosophila); translocated to, 11 (MLLT11), mRNA [NM_006818]	0.0242613	1.15862	0.801602	1.32373	18
	THC2668815	THC2668815	Q4TBH3_TETNG (Q4TBH3) Chromosome 13 SCAF7124, whole genome shotgun sequence, partial (3%) [THC2668815]	0.0244835	0.503193	1.20557	0.500845	2
	NM_031418	TMEM16C	Homo sapiens transmembrane protein 16C (TMEM16C), mRNA [NM_031418]	0.0245037	1.27232	2.78614	0.60062	14
	NM_021111	RECK	Homo sapiens reversion-inducing-cysteine-rich protein with kazal motifs (RECK), mRNA [NM_021111]	0.0245342	1.91189	0.960532	2.2858	8
	NM_019088	PAF1	Homo sapiens Paf1, RNA polymerase II associated factor, homolog (S. cerevisiae) (PAF1), mRNA [NM_019088]	0.0245342	1.36257	1.08357	1.12813	1
	NM_014290	TDRD7	Homo sapiens tudor domain containing 7 (TDRD7), mRNA [NM_014290]	0.0245508	1.58857	0.967856	1.55997	1
	NM_014044	UNC50	Homo sapiens unc-50 homolog (C. elegans) (UNC50), mRNA [NM_014044]	0.0245596	1.22998	0.748552	1.5163	1
	NM_022451	NOC3L	Homo sapiens nucleolar complex associated 3 homolog (S. cerevisiae) (NOC3L), mRNA [NM_022451]	0.0245596	0.45586	0.82703	0.739054	2
	NM_000625	NOS2A	Homo sapiens nitric oxide synthase 2A (inducible, hepatocytes) (NOS2A), transcript variant 1, mRNA [NM_000625]	0.0245596	0.302397	0.610095	0.547383	13
	NM_138473	SP1	Homo sapiens Sp1 transcription factor (SP1), mRNA [NM_138473]	0.0245596	1.58538	0.904108	1.45479	18
	ENST00000311061	ENST00000311061	qf66c04.x1 Soares_testis_NHT Homo sapiens cDNA clone IMAGE:1754982 3' similar to gb:M96982 SPLICING FACTOR U2AF 35 KD SUBUNIT (HUMAN);, mRNA sequence [AI198876]	0.0245737	0.626722	1.11453	0.286203	7
	BC021738	BC021738	Homo sapiens cDNA clone IMAGE:4822128. [BC021738]	0.0245737	0.567158	0.847486	0.599687	2
	NM_001017372	SLC27A6	Homo sapiens solute carrier family 27 (fatty acid transporter), member 6 (SLC27A6), transcript variant 2, mRNA [NM_001017372]	0.0245796	0.200687	0.367662	0.701534	13
	NM_004753	DHRS3	Homo sapiens dehydrogenase/reductase (SDR family) member 3 (DHRS3), mRNA [NM_004753]	0.0245974	30.4798	0.34452	335.433	3
	NM_006254	PRKCD	Homo sapiens protein kinase C, delta (PRKCD), transcript variant 1, mRNA [NM_006254]	0.0246905	0.632207	1.30006	0.446482	12
	AK131529	AATK	Homo sapiens cDNA FLJ16758 fis, clone BRACE3038687, moderately similar to Homo sapiens apoptosis-associated tyrosine kinase (AATK). [AK131529]	0.0246924	0.963262	1.20006	0.662078	7
	NM_138451	IQCD	Homo sapiens IQ motif containing D (IQCD), mRNA [NM_138451]	0.024693	1.35133	1.27643	0.953074	16
	NM_176895	PPAP2A	Homo sapiens phosphatidic acid phosphatase type 2A (PPAP2A), transcript variant 2, mRNA [NM_176895]	0.0247864	1.15914	0.746022	1.57054	1
	NM_001008745	LOC401431	Homo sapiens hypothetical gene LOC401431 (LOC401431), mRNA [NM_001008745]	0.0247864	0.984214	0.620646	1.77791	1
	NM_198076	FAM36A	Homo sapiens family with sequence similarity 36, member A (FAM36A), mRNA [NM_198076]	0.0248007	1.76243	0.826923	2.03179	8
	NM_080818	OXGR1	Homo sapiens oxoglutarate (alpha-ketoglutarate) receptor 1 (OXGR1), mRNA [NM_080818]	0.0248007	0.563494	1.76892	0.464305	2
	NM_031445	MGC4268	Homo sapiens hypothetical protein MGC4268 (MGC4268), mRNA [NM_031445]	0.0248007	1.12143	0.926726	1.43127	9
	BX641037	BAZ2B	Homo sapiens mRNA; cDNA DKFZp686H10114 (from clone DKFZp686H10114). [BX641037]	0.0248259	1.92114	0.996803	1.56119	1
	NM_017983	WIPI1	Homo sapiens WD repeat domain, phosphoinositide interacting 1 (WIPI1), mRNA [NM_017983]	0.0248355	1.91086	1.14255	1.81563	8
	NM_005324	H3F3B	Homo sapiens H3 histone, family 3B (H3.3B) (H3F3B), mRNA [NM_005324]	0.0248795	1.51651	0.821437	1.41291	8
	NM_000311	PRNP	Homo sapiens prion protein (p27-30) (Creutzfeldt-Jakob disease, Gerstmann-Strausler-Scheinker syndrome, fatal familial insomnia) (PRNP), transcript variant 1, mRNA [NM_000311]	0.0248902	1.13996	0.564925	2.61991	9
	U88048	U88048	Human clone KiSS-16 unknown product mRNA, complete cds. [U88048]	0.0250121	0.587075	1.19371	0.404599	11
	NM_015508	TIPARP	Homo sapiens TCDD-inducible poly(ADP-ribose) polymerase (TIPARP), mRNA [NM_015508]	0.0250121	0.727832	0.783327	1.02228	7
	THC2645398	THC2645398	Unknown	0.0251468	1.88097	0.463639	3.78142	8
	ENST00000373210	EIF2C4	Eukaryotic translation initiation factor 2C 4 (eIF2C 4) (eIF-2C 4) (Argonaute-4). [Source:Uniprot/SWISSPROT;Acc:Q9HCK5] [ENST00000373210]	0.0251814	1.19857	0.834088	1.65761	1
	AK094088	AK094088	Homo sapiens cDNA FLJ36769 fis, clone ADIPS2000245. [AK094088]	0.0251814	0.198082	0.449217	0.568658	13
	NM_001012974	C6orf154	Homo sapiens chromosome 6 open reading frame 154 (C6orf154), mRNA [NM_001012974]	0.0252936	2.20784	1.24928	1.86588	8
	NM_001970	EIF5A	Homo sapiens eukaryotic translation initiation factor 5A (EIF5A), mRNA [NM_001970]	0.0253278	0.556936	0.969264	0.460398	12
	THC2682280	THC2682280	Unknown	0.0253404	0.93283	0.840676	1.69089	9
	NM_014175	MRPL15	Homo sapiens mitochondrial ribosomal protein L15 (MRPL15), nuclear gene encoding mitochondrial protein, mRNA [NM_014175]	0.02535	0.614543	0.941039	0.721664	11
	NM_139076	CCDC98	Homo sapiens coiled-coil domain containing 98 (CCDC98), mRNA [NM_139076]	0.02535	1.03982	1.08377	1.17589	17
	AK074056	C16orf44	Homo sapiens mRNA for FLJ00127 protein. [AK074056]	0.02535	1.58571	1.03146	1.59199	1
	NM_006238	PPARD	Homo sapiens peroxisome proliferator-activated receptor delta (PPARD), mRNA [NM_006238]	0.0253811	2.04773	1.0946	1.79901	16
	NM_012139	SERGEF	Homo sapiens secretion regulating guanine nucleotide exchange factor (SERGEF), mRNA [NM_012139]	0.0253811	1.5364	0.897687	1.77188	8
	NM_016049	C14orf122	Homo sapiens chromosome 14 open reading frame 122 (C14orf122), mRNA [NM_016049]	0.0253811	1.33843	1.35714	0.90274	10
	A_24_P108281	A_24_P108281	Unknown	0.0253811	0.427005	0.863292	0.711178	2
	NM_007086	WDHD1	Homo sapiens WD repeat and HMG-box DNA binding protein 1 (WDHD1), transcript variant 1, mRNA [NM_007086]	0.0254304	0.814887	0.916776	0.90529	7
	NM_001439	EXTL2	Homo sapiens exostoses (multiple)-like 2 (EXTL2), transcript variant 1, mRNA [NM_001439]	0.0254304	1.37901	0.931673	1.56603	1
	NM_031938	BCDO2	Homo sapiens beta-carotene dioxygenase 2 (BCDO2), transcript variant 1, mRNA [NM_031938]	0.0254304	4.02818	0.793773	4.43741	4
	NM_005225	E2F1	Homo sapiens E2F transcription factor 1 (E2F1), mRNA [NM_005225]	0.0254304	0.483195	0.743852	0.719238	12
	NM_007249	KLF12	Homo sapiens Kruppel-like factor 12 (KLF12), mRNA [NM_007249]	0.0254304	2.33072	0.980694	2.42678	8
	T05215	T05215	T05215 EST03104 Fetal brain, Stratagene (cat#936206) Homo sapiens cDNA clone HFBCT36, mRNA sequence [T05215]	0.0254304	0.415489	0.715254	0.938045	2
	NM_016073	HDGFRP3	Homo sapiens hepatoma-derived growth factor, related protein 3 (HDGFRP3), mRNA [NM_016073]	0.0254817	1.39808	0.886014	1.69885	9
	ENST00000375419	ENST00000375419	OTTHUMP00000021675. [Source:Uniprot/SPTREMBL;Acc:Q5T035] [ENST00000375419]	0.0254817	0.42917	0.887798	0.513098	2
	THC2610143	THC2610143	AA490192 aa43f10.r1 Soares_NhHMPu_S1 Homo sapiens cDNA clone IMAGE:823723 5', mRNA sequence [AA490192]	0.0254817	1.4063	0.845987	1.72977	1
	NM_001190	BCAT2	Homo sapiens branched chain aminotransferase 2, mitochondrial (BCAT2), mRNA [NM_001190]	0.025528	0.646167	0.963542	0.795126	12
	NM_005203	COL13A1	Homo sapiens collagen, type XIII, alpha 1 (COL13A1), transcript variant 1, mRNA [NM_005203]	0.025528	1.90196	0.962578	2.1445	14
	NM_017890	VPS13B	Homo sapiens vacuolar protein sorting 13 homolog B (yeast) (VPS13B), transcript variant 5, mRNA [NM_017890]	0.0255996	1.9746	0.971902	1.89423	8
	NM_052868	IGSF8	Homo sapiens immunoglobulin superfamily, member 8 (IGSF8), mRNA [NM_052868]	0.0255996	1.45686	0.920555	1.38888	10
	AI085037	AI085037	AI085037 ow85g07.s1 Soares_fetal_liver_spleen_1NFLS_S1 Homo sapiens cDNA clone IMAGE:1653660 3', mRNA sequence [AI085037]	0.0256388	3.75783	0.990269	2.88322	4
	NM_005225	E2F1	Homo sapiens E2F transcription factor 1 (E2F1), mRNA [NM_005225]	0.0256481	0.502791	0.742943	0.732508	12
	ENST00000327347	SEPHS1	Selenide, water dikinase 1 (EC 2.7.9.3) (Selenophosphate synthetase 1) (Selenium donor protein 1). [Source:Uniprot/SWISSPROT;Acc:P49903] [ENST00000327347]	0.0256766	0.976806	1.06351	1.07699	9
	NM_006244	PPP2R5B	Homo sapiens protein phosphatase 2, regulatory subunit B (B56), beta isoform (PPP2R5B), mRNA [NM_006244]	0.0257131	2.23276	0.999575	1.92266	8
	NM_182612	PDDC1	Homo sapiens Parkinson disease 7 domain containing 1 (PDDC1), mRNA [NM_182612]	0.0257314	0.560992	0.798157	0.767892	12
	NM_201553	FGL1	Homo sapiens fibrinogen-like 1 (FGL1), transcript variant 4, mRNA [NM_201553]	0.0257338	1.1915	1.69063	0.515857	18
	NM_018946	NANS	Homo sapiens N-acetylneuraminic acid synthase (sialic acid synthase) (NANS), mRNA [NM_018946]	0.0257338	0.530152	0.88118	0.570165	12
	NM_004104	FASN	Homo sapiens fatty acid synthase (FASN), mRNA [NM_004104]	0.0257338	0.716482	1.21886	0.492515	12
	NM_002306	LGALS3	Homo sapiens lectin, galactoside-binding, soluble, 3 (galectin 3) (LGALS3), transcript variant 1, mRNA [NM_002306]	0.0257338	1.5258	1.38298	1.21267	9
	NM_003461	ZYX	Homo sapiens zyxin (ZYX), transcript variant 1, mRNA [NM_003461]	0.025741	1.62952	0.839185	1.70718	14
	NM_000222	KIT	Homo sapiens v-kit Hardy-Zuckerman 4 feline sarcoma viral oncogene homolog (KIT), mRNA [NM_000222]	0.0257558	0.687334	1.94845	0.432234	9
	NM_000191	HMGCL	Homo sapiens 3-hydroxymethyl-3-methylglutaryl-Coenzyme A lyase (hydroxymethylglutaricaciduria) (HMGCL), mRNA [NM_000191]	0.0257933	2.57536	1.50439	1.36369	16
	NM_032012	C9orf5	Homo sapiens chromosome 9 open reading frame 5 (C9orf5), mRNA [NM_032012]	0.0257933	1.23711	0.808929	1.62277	8
	XM_931798	LOC643783	PREDICTED: Homo sapiens hypothetical LOC643783 (LOC643783), mRNA [XM_931798]	0.0258264	0.850787	0.776265	1.41815	18
	NM_181482	C18orf1	Homo sapiens chromosome 18 open reading frame 1 (C18orf1), transcript variant a2, mRNA [NM_181482]	0.0258353	0.490683	0.917162	0.556316	11
	NM_004888	ATP6V1G1	Homo sapiens ATPase, H+ transporting, lysosomal 13kDa, V1 subunit G1 (ATP6V1G1), mRNA [NM_004888]	0.0259706	1.17299	0.83817	1.27121	9
	XM_084868	TSPAN19	PREDICTED: Homo sapiens tetraspanin 19 (TSPAN19), mRNA [XM_084868]	0.0259952	0.61793	1.19233	0.534948	12
	NM_021638	AFAP	Homo sapiens actin filament associated protein (AFAP), transcript variant 1, mRNA [NM_021638]	0.0260073	0.881982	1.03476	0.942364	17
	AK026768	DPY19L1P1	Homo sapiens cDNA: FLJ23115 fis, clone LNG07933. [AK026768]	0.0260073	1.19537	0.637952	1.78639	9
	NM_001040619	ATF3	Homo sapiens activating transcription factor 3 (ATF3), transcript variant 4, mRNA [NM_001040619]	0.0260073	0.759165	0.50035	1.88753	15
	NM_000857	GUCY1B3	Homo sapiens guanylate cyclase 1, soluble, beta 3 (GUCY1B3), mRNA [NM_000857]	0.0260317	0.44287	0.887685	0.69922	2
	BC105992	SYNGR2	Homo sapiens synaptogyrin 2, mRNA (cDNA clone MGC:102914 IMAGE:4746277), complete cds. [BC105992]	0.0260325	0.630265	0.977217	0.631714	11
	NM_001958	EEF1A2	Homo sapiens eukaryotic translation elongation factor 1 alpha 2 (EEF1A2), mRNA [NM_001958]	0.0260364	0.79905	1.08834	0.680259	12
	AK057685	ANKIB1	Homo sapiens cDNA FLJ33123 fis, clone TRACH2001432. [AK057685]	0.0261177	1.44165	1.02086	1.49045	1
	NM_001495	GFRA2	Homo sapiens GDNF family receptor alpha 2 (GFRA2), mRNA [NM_001495]	0.0261177	2.9877	0.552525	5.15889	14
	AF052115	AF052115	Homo sapiens clone 23688 mRNA sequence. [AF052115]	0.0261177	0.699119	0.986269	0.938059	2
	A_24_P417757	A_24_P417757	Unknown	0.0261328	1.0413	1.46397	0.732699	20
	ENST00000266058	SLIT1	Slit homolog 1 protein precursor (Slit-1) (Multiple epidermal growth factor-like domains 4). [Source:Uniprot/SWISSPROT;Acc:O75093] [ENST00000266058]	0.0261748	0.79377	2.6272	0.264208	11
	NM_001932	MPP3	Homo sapiens membrane protein, palmitoylated 3 (MAGUK p55 subfamily member 3) (MPP3), mRNA [NM_001932]	0.0261845	0.540307	0.785667	0.802367	2
	NM_003177	SYK	Homo sapiens spleen tyrosine kinase (SYK), mRNA [NM_003177]	0.0261845	0.607817	1.6893	0.293155	5
	NM_022843	PCDH20	Homo sapiens protocadherin 20 (PCDH20), mRNA [NM_022843]	0.0262635	1.58837	1.34909	1.22335	1
	NM_004313	ARRB2	Homo sapiens arrestin, beta 2 (ARRB2), transcript variant 1, mRNA [NM_004313]	0.0263349	0.639981	1.17228	0.469483	12
	ENST00000375664	WAC	WW domain-containing adapter protein with coiled-coil. [Source:Uniprot/SWISSPROT;Acc:Q9BTA9] [ENST00000375664]	0.0263349	1.3141	0.978295	1.46907	1
	NM_024820	DENND1A	Homo sapiens DENN/MADD domain containing 1A (DENND1A), transcript variant 2, mRNA [NM_024820]	0.0264928	0.723616	1.46685	0.409212	12
	ENST00000294485	C1orf187	Novel protein (Chromosome 1 open reading frame 187). [Source:Uniprot/SPTREMBL;Acc:Q5SNX0] [ENST00000294485]	0.0264928	0.479752	0.939031	0.493512	2
	NM_024680	E2F8	Homo sapiens E2F transcription factor 8 (E2F8), mRNA [NM_024680]	0.026538	0.573427	0.983643	0.693407	7
	NM_004616	TSPAN8	Homo sapiens tetraspanin 8 (TSPAN8), mRNA [NM_004616]	0.026638	1.59605	1.67882	0.700116	18
	A_24_P560431	A_24_P560431	Unknown	0.0266738	0.563923	1.1283	0.491308	12
	NM_005902	SMAD3	Homo sapiens SMAD family member 3 (SMAD3), mRNA [NM_005902]	0.0266986	1.35689	0.83696	1.59409	9
	NM_005505	SCARB1	Homo sapiens scavenger receptor class B, member 1 (SCARB1), mRNA [NM_005505]	0.0266986	0.46334	0.884261	0.550892	2
	NM_002155	HSPA6	Homo sapiens heat shock 70kDa protein 6 (HSP70B') (HSPA6), mRNA [NM_002155]	0.0266986	1.60426	0.955521	1.58684	18
	NR_002734	PTTG3	Homo sapiens pituitary tumor-transforming 3 (PTTG3) on chromosome 8 [NR_002734]	0.0266986	1.47718	2.07235	0.518869	16
	Z74615	COL1A1	H.sapiens mRNA for prepro-alpha1(I) collagen. [Z74615]	0.0267721	0.564876	0.972596	0.511014	12
	NM_002428	MMP15	Homo sapiens matrix metallopeptidase 15 (membrane-inserted) (MMP15), mRNA [NM_002428]	0.0268697	2.45839	1.51101	1.81423	14
	NM_004622	TSN	Homo sapiens translin (TSN), mRNA [NM_004622]	0.0269006	0.867319	0.801532	1.14265	17
	BC048264	LOC283666	Homo sapiens hypothetical protein LOC283666, mRNA (cDNA clone IMAGE:4415549), partial cds. [BC048264]	0.0269006	2.48708	1.33898	2.14547	14
	THC2707492	THC2707492	Unknown	0.0269006	0.286125	1.02987	0.438759	13
	NM_025179	PLXNA2	Homo sapiens plexin A2 (PLXNA2), mRNA [NM_025179]	0.0269006	1.73579	0.618654	1.52481	16
	NM_152989	SOX5	Homo sapiens SRY (sex determining region Y)-box 5 (SOX5), transcript variant 2, mRNA [NM_152989]	0.0269098	3.40952	1.11151	2.97149	14
	ENST00000370855	SLC44A5	Choline transporter-like protein 5 (Solute carrier family 44 member 5). [Source:Uniprot/SWISSPROT;Acc:Q8NCS7] [ENST00000370855]	0.0269311	4.04198	1.4427	2.37108	3
	NM_000671	ADH5	Homo sapiens alcohol dehydrogenase 5 (class III), chi polypeptide (ADH5), mRNA [NM_000671]	0.026932	0.901667	0.962293	1.20808	17
	NM_014184	CNIH4	Homo sapiens cornichon homolog 4 (Drosophila) (CNIH4), mRNA [NM_014184]	0.0269453	0.911541	1.05794	0.796025	7
	BC067244	BC067244	Homo sapiens cDNA clone IMAGE:4807381, partial cds. [BC067244]	0.0269453	1.37402	0.849474	1.61474	1
	A_24_P924571	A_24_P924571	Unknown	0.0269569	1.38574	0.957688	1.0918	1
	NM_033428	C9orf123	Homo sapiens chromosome 9 open reading frame 123 (C9orf123), mRNA [NM_033428]	0.0269809	0.740871	1.07993	0.88521	9
	NM_138473	SP1	Homo sapiens Sp1 transcription factor (SP1), mRNA [NM_138473]	0.0272404	1.73445	1.02169	1.3573	16
	NM_153376	CCDC96	Homo sapiens coiled-coil domain containing 96 (CCDC96), mRNA [NM_153376]	0.0273015	1.82802	1.10596	1.59758	19
	NR_002330	ST7OT1	Homo sapiens ST7 overlapping transcript 1 (antisense non-coding RNA) (ST7OT1) on chromosome 7 [NR_002330]	0.027353	1.7992	1.42638	1.41449	8
	NM_001039693	FLJ37953	Homo sapiens hypothetical protein FLJ37953 (FLJ37953), mRNA [NM_001039693]	0.0274455	1.07931	0.769801	1.28263	18
	NM_014747	RIMS3	Homo sapiens regulating synaptic membrane exocytosis 3 (RIMS3), mRNA [NM_014747]	0.0275332	0.546999	0.859387	0.623313	2
	NM_005842	SPRY2	Homo sapiens sprouty homolog 2 (Drosophila) (SPRY2), mRNA [NM_005842]	0.0276151	0.376365	0.777918	0.47752	11
	NM_025207	FLAD1	Homo sapiens FAD1 flavin adenine dinucleotide synthetase homolog (S. cerevisiae) (FLAD1), transcript variant 1, mRNA [NM_025207]	0.0278079	0.923162	1.37517	0.624881	10
	NM_014038	BZW2	Homo sapiens basic leucine zipper and W2 domains 2 (BZW2), mRNA [NM_014038]	0.0279196	0.454516	1.05795	0.520182	11
	AK000262	TMEM104	Homo sapiens cDNA FLJ20255 fis, clone COLF7072. [AK000262]	0.0279547	0.879182	0.934636	1.03198	12
	NM_000930	PLAT	Homo sapiens plasminogen activator, tissue (PLAT), transcript variant 1, mRNA [NM_000930]	0.0279821	2.88465	0.433898	5.99948	4
	NM_002529	NTRK1	Homo sapiens neurotrophic tyrosine kinase, receptor, type 1 (NTRK1), transcript variant 2, mRNA [NM_002529]	0.0280916	0.171134	0.348569	0.488992	5
	NM_005655	KLF10	Homo sapiens Kruppel-like factor 10 (KLF10), transcript variant 1, mRNA [NM_005655]	0.0281992	1.52002	0.812332	2.7475	8
	NM_032246	RKHD3	Homo sapiens ring finger and KH domain containing 3 (RKHD3), mRNA [NM_032246]	0.0282806	1.45298	1.00665	1.65296	8
	NM_006763	BTG2	Homo sapiens BTG family, member 2 (BTG2), mRNA [NM_006763]	0.0283323	2.6869	1.13712	1.87983	16
	NM_003748	ALDH4A1	Homo sapiens aldehyde dehydrogenase 4 family, member A1 (ALDH4A1), nuclear gene encoding mitochondrial protein, transcript variant P5CDhL, mRNA [NM_003748]	0.0283323	0.962414	1.05526	0.744861	16
	NM_001719	BMP7	Homo sapiens bone morphogenetic protein 7 (osteogenic protein 1) (BMP7), mRNA [NM_001719]	0.0283323	0.79027	1.86903	0.350842	12
	NM_173198	NR4A3	Homo sapiens nuclear receptor subfamily 4, group A, member 3 (NR4A3), transcript variant 2, mRNA [NM_173198]	0.028418	0.894173	0.742386	1.59538	9
	NM_001001655	ALKBH2	Homo sapiens alkB, alkylation repair homolog 2 (E. coli) (ALKBH2), mRNA [NM_001001655]	0.0284239	0.61556	1.11475	0.590429	2
	AK128423	CIRBP	Homo sapiens cDNA FLJ46566 fis, clone THYMU3040829, moderately similar to Cold-inducible RNA-binding protein. [AK128423]	0.0284301	2.64064	1.10362	1.4784	8
	BC027604	C16orf52	Homo sapiens chromosome 16 open reading frame 52, mRNA (cDNA clone MGC:26782 IMAGE:4838212), complete cds. [BC027604]	0.0284301	0.618547	0.825422	0.638029	12
	NM_000625	NOS2A	Homo sapiens nitric oxide synthase 2A (inducible, hepatocytes) (NOS2A), transcript variant 1, mRNA [NM_000625]	0.0285218	0.252194	0.66917	0.52828	13
	NM_000633	BCL2	Homo sapiens B-cell CLL/lymphoma 2 (BCL2), nuclear gene encoding mitochondrial protein, transcript variant alpha, mRNA [NM_000633]	0.0285296	1.28868	0.765751	1.50964	9
	NM_030571	NDFIP1	Homo sapiens Nedd4 family interacting protein 1 (NDFIP1), mRNA [NM_030571]	0.0285747	1.39083	0.826747	1.49261	1
	NM_003748	ALDH4A1	Homo sapiens aldehyde dehydrogenase 4 family, member A1 (ALDH4A1), nuclear gene encoding mitochondrial protein, transcript variant P5CDhL, mRNA [NM_003748]	0.0285874	0.944203	1.0333	0.704647	7
	NM_033401	CNTNAP4	Homo sapiens contactin associated protein-like 4 (CNTNAP4), transcript variant 1, mRNA [NM_033401]	0.0286535	0.826754	2.23951	0.384876	20
	THC2664350	THC2664350	ALU2_HUMAN (P39189) Alu subfamily SB sequence contamination warning entry, partial (6%) [THC2664350]	0.0286982	1.32187	1.26821	1.11902	18
	NM_006773	DDX18	Homo sapiens DEAD (Asp-Glu-Ala-Asp) box polypeptide 18 (DDX18), mRNA [NM_006773]	0.0289722	0.400827	0.805217	0.679533	11
	BF955364	BF955364	BF955364 RC5-NN0245-171100-021-G10 NN0245 Homo sapiens cDNA, mRNA sequence [BF955364]	0.0289831	1.08562	4.56676	0.223954	15
	NM_022744	C16orf58	Homo sapiens chromosome 16 open reading frame 58 (C16orf58), mRNA [NM_022744]	0.0289831	1.44087	1.0339	1.25541	1
	THC2543854	THC2543854	ALU4_HUMAN (P39191) Alu subfamily SB2 sequence contamination warning entry, partial (40%) [THC2543854]	0.0289971	1.05316	0.552769	1.93996	9
	NM_024599	RHBDF2	Homo sapiens rhomboid 5 homolog 2 (Drosophila) (RHBDF2), transcript variant 1, mRNA [NM_024599]	0.0290003	0.663813	0.976352	0.670889	11
	AW389821	AW389821	AW389821 RC5-ST0171-201099-012-c05 ST0171 Homo sapiens cDNA, mRNA sequence [AW389821]	0.029063	2.24172	1.54996	1.34966	14
	NM_012323	MAFF	Homo sapiens v-maf musculoaponeurotic fibrosarcoma oncogene homolog F (avian) (MAFF), transcript variant 1, mRNA [NM_012323]	0.029063	1.3193	0.875919	1.51729	9
	NM_016081	PALLD	Homo sapiens palladin, cytoskeletal associated protein (PALLD), mRNA [NM_016081]	0.0291039	1.36484	1.09039	1.45245	9
	NM_006868	RAB31	Homo sapiens RAB31, member RAS oncogene family (RAB31), mRNA [NM_006868]	0.0291089	1.58783	0.50759	2.44653	14
	NM_006243	PPP2R5A	Homo sapiens protein phosphatase 2, regulatory subunit B (B56), alpha isoform (PPP2R5A), mRNA [NM_006243]	0.0291327	1.41168	0.896657	1.69478	1
	NM_005209	CRYBA2	Homo sapiens crystallin, beta A2 (CRYBA2), transcript variant 1, mRNA [NM_005209]	0.0291788	0.539893	1.23468	0.365393	5
	THC2631150	THC2631150	Unknown	0.0292253	1.07111	0.922192	1.40777	9
	BC022385	LOC440335	Homo sapiens cDNA clone IMAGE:4296365. [BC022385]	0.0292253	0.842157	1.14109	0.795737	18
	NM_001037332	CYFIP2	Homo sapiens cytoplasmic FMR1 interacting protein 2 (CYFIP2), transcript variant 2, mRNA [NM_001037332]	0.0292284	2.18626	1.24249	1.65081	8
	NM_198490	RAB43	Homo sapiens RAB43, member RAS oncogene family (RAB43), mRNA [NM_198490]	0.0292284	1.98852	0.999678	2.18281	8
	NM_030571	NDFIP1	Homo sapiens Nedd4 family interacting protein 1 (NDFIP1), mRNA [NM_030571]	0.0292806	1.65429	0.980135	1.42282	19
	NM_015901	NUDT13	Homo sapiens nudix (nucleoside diphosphate linked moiety X)-type motif 13 (NUDT13), mRNA [NM_015901]	0.0292909	1.73808	1.25921	1.10746	8
	AF075063	AF075063	Homo sapiens full length insert cDNA YP99D02. [AF075063]	0.0292954	0.421612	0.895662	0.622977	2
	AY274809	MYO5B	Homo sapiens myosin 5B (MYO5B) mRNA, complete cds. [AY274809]	0.0294341	0.388974	0.582793	0.819899	2
	NM_170740	ALDH5A1	Homo sapiens aldehyde dehydrogenase 5 family, member A1 (succinate-semialdehyde dehydrogenase) (ALDH5A1), nuclear gene encoding mitochondrial protein, transcript variant 1, mRNA [NM_170740]	0.029455	1.57837	0.992455	1.67894	8
	NM_003009	SEPW1	Homo sapiens selenoprotein W, 1 (SEPW1), mRNA [NM_003009]	0.029455	1.70611	1.30082	1.28611	8
	NM_198401	ANKRD46	Homo sapiens ankyrin repeat domain 46 (ANKRD46), mRNA [NM_198401]	0.029455	1.17591	1.08932	1.51063	9
	BX647685	BX647685	Homo sapiens mRNA; cDNA DKFZp686J0581 (from clone DKFZp686J0581). [BX647685]	0.029455	0.522577	0.752939	0.702155	2
	AK055302	AK055302	Homo sapiens cDNA FLJ30740 fis, clone FEBRA2000319. [AK055302]	0.029455	2.516	0.893529	3.16027	8
	NM_001079526	IKZF2	Homo sapiens IKAROS family zinc finger 2 (Helios) (IKZF2), transcript variant 2, mRNA [NM_001079526]	0.029455	2.911	1.11866	2.36732	19
	NM_033535	FBXL5	Homo sapiens F-box and leucine-rich repeat protein 5 (FBXL5), transcript variant 2, mRNA [NM_033535]	0.029455	1.535	1.01686	1.52132	1
	NM_015423	AASDHPPT	Homo sapiens aminoadipate-semialdehyde dehydrogenase-phosphopantetheinyl transferase (AASDHPPT), mRNA [NM_015423]	0.0294769	0.856068	0.898964	1.14326	17
	NM_005902	SMAD3	Homo sapiens SMAD family member 3 (SMAD3), mRNA [NM_005902]	0.0294968	1.34366	0.838024	1.71256	8
	NM_003159	CDKL5	Homo sapiens cyclin-dependent kinase-like 5 (CDKL5), transcript variant I, mRNA [NM_003159]	0.0295039	2.0289	0.706681	2.47599	8
	NM_148914	ABHD11	Homo sapiens abhydrolase domain containing 11 (ABHD11), transcript variant 3, mRNA [NM_148914]	0.02952	0.851497	0.843998	1.02225	18
	NM_000041	APOE	Homo sapiens apolipoprotein E (APOE), mRNA [NM_000041]	0.0295475	0.820153	1.3732	0.687678	12
	NM_003468	FZD5	Homo sapiens frizzled homolog 5 (Drosophila) (FZD5), mRNA [NM_003468]	0.0296257	1.19854	0.76675	1.76225	20
	ENST00000309295	EHBP1L1	Signal-induced proliferation-associated protein 1 (Sipa-1) (GTPase- activating protein Spa-1) (p130 SPA-1). [Source:Uniprot/SWISSPROT;Acc:Q96FS4] [ENST00000309295]	0.0296754	2.46872	0.823585	2.78031	19
	NM_014637	MTFR1	Homo sapiens mitochondrial fission regulator 1 (MTFR1), mRNA [NM_014637]	0.0296754	0.489686	1.02468	0.582744	11
	ENST00000334122	LOC374973	Homo sapiens LOC374973, mRNA (cDNA clone IMAGE:5269821), partial cds. [BC057818]	0.0296754	1.68839	1.1003	1.39455	8
	NM_080725	SRXN1	Homo sapiens sulfiredoxin 1 homolog (S. cerevisiae) (SRXN1), mRNA [NM_080725]	0.0296898	1.25677	0.765024	1.63408	15
	NM_007021	C10orf10	Homo sapiens chromosome 10 open reading frame 10 (C10orf10), mRNA [NM_007021]	0.0296898	1.03629	0.864311	1.22114	14
	NM_032256	TMEM117	Homo sapiens transmembrane protein 117 (TMEM117), mRNA [NM_032256]	0.0296898	1.16035	1.27444	1.07219	9
	NM_025195	TRIB1	Homo sapiens tribbles homolog 1 (Drosophila) (TRIB1), mRNA [NM_025195]	0.0296898	2.84838	1.39694	1.97014	8
	NM_024775	GEMIN6	Homo sapiens gem (nuclear organelle) associated protein 6 (GEMIN6), mRNA [NM_024775]	0.0296898	0.664781	1.03099	0.730408	11
	NM_021825	CCDC90B	Homo sapiens coiled-coil domain containing 90B (CCDC90B), mRNA [NM_021825]	0.029719	1.40137	1.14085	1.45953	8
	NM_003177	SYK	Homo sapiens spleen tyrosine kinase (SYK), mRNA [NM_003177]	0.0297728	0.607521	1.70692	0.271843	5
	NM_006773	DDX18	Homo sapiens DEAD (Asp-Glu-Ala-Asp) box polypeptide 18 (DDX18), mRNA [NM_006773]	0.029786	0.427759	0.768314	0.663895	11
	NM_021643	TRIB2	Homo sapiens tribbles homolog 2 (Drosophila) (TRIB2), mRNA [NM_021643]	0.029786	6.89117	1.23806	5.48424	3
	THC2650352	THC2650352	G6PI_HALSA (Q9HNQ6) Probable glucose-6-phosphate isomerase (GPI) (Phosphoglucose isomerase) (PGI) (Phosphohexose isomerase) (PHI) , partial (5%) [THC2650352]	0.0298205	1.00613	1.03131	1.1283	9
	NM_016941	DLL3	Homo sapiens delta-like 3 (Drosophila) (DLL3), transcript variant 1, mRNA [NM_016941]	0.0298683	0.466485	0.913991	0.543305	2
	NM_020200	PRTFDC1	Homo sapiens phosphoribosyl transferase domain containing 1 (PRTFDC1), mRNA [NM_020200]	0.0298683	0.686783	0.856816	0.88296	11
	NM_012068	ATF5	Homo sapiens activating transcription factor 5 (ATF5), mRNA [NM_012068]	0.0298683	0.549159	0.778161	0.545189	12
	NM_005197	CHES1	Homo sapiens checkpoint suppressor 1 (CHES1), mRNA [NM_005197]	0.0298683	2.02487	0.887015	1.93669	8
	NM_152320	ZNF641	Homo sapiens zinc finger protein 641 (ZNF641), mRNA [NM_152320]	0.0299791	0.870691	0.77686	1.27079	18
	NM_176818	15E1.2	Homo sapiens hypothetical protein LOC283459 (15E1.2), mRNA [NM_176818]	0.0299824	0.471572	1.02862	0.540678	11
	AK002098	FLJ11236	Homo sapiens cDNA FLJ11236 fis, clone PLACE1008524. [AK002098]	0.0299863	1.37495	0.899478	1.63943	8
	NM_006990	WASF2	Homo sapiens WAS protein family, member 2 (WASF2), mRNA [NM_006990]	0.0301127	1.75256	1.41764	0.704537	19
	NM_005480	TROAP	Homo sapiens trophinin associated protein (tastin) (TROAP), mRNA [NM_005480]	0.0301724	1.48024	1.72278	0.705254	16
	THC2708710	THC2708710	Unknown	0.0301724	2.30689	0.81962	2.63165	14
	NM_198794	MAP4K5	Homo sapiens mitogen-activated protein kinase kinase kinase kinase 5 (MAP4K5), transcript variant 2, mRNA [NM_198794]	0.0302569	1.69206	0.84335	2.15147	8
	NM_032148	SLC41A2	Homo sapiens solute carrier family 41, member 2 (SLC41A2), mRNA [NM_032148]	0.0302585	1.38256	0.768955	1.91889	1
	AF118075	PELO	Homo sapiens PRO1770 mRNA, complete cds. [AF118075]	0.0302634	0.618771	0.800559	1.06671	2
	BC067244	BC067244	Homo sapiens cDNA clone IMAGE:4807381, partial cds. [BC067244]	0.030304	1.3448	0.826879	1.60006	1
	XM_498110	LOC442227	PREDICTED: Homo sapiens similar to eukaryotic translation elongation factor 1 beta 2 (LOC442227), mRNA [XM_498110]	0.0303283	0.496731	1.35717	0.382342	12
	NM_001571	IRF3	Homo sapiens interferon regulatory factor 3 (IRF3), mRNA [NM_001571]	0.0303346	2.16784	1.16653	1.62245	19
	NM_005371	METTL1	Homo sapiens methyltransferase like 1 (METTL1), transcript variant 1, mRNA [NM_005371]	0.0303346	0.553713	0.927196	0.619058	2
	NM_001025777	UGCGL1	Homo sapiens UDP-glucose ceramide glucosyltransferase-like 1 (UGCGL1), transcript variant 2, mRNA [NM_001025777]	0.0303346	0.715668	1.02264	0.744604	12
	NM_178836	LOC201164	Homo sapiens similar to CG12314 gene product (LOC201164), mRNA [NM_178836]	0.0304341	0.40399	0.92545	0.588262	2
	NM_003620	PPM1D	Homo sapiens protein phosphatase 1D magnesium-dependent, delta isoform (PPM1D), mRNA [NM_003620]	0.0304341	0.87391	0.930396	1.13365	17
	NM_006834	RAB32	Homo sapiens RAB32, member RAS oncogene family (RAB32), mRNA [NM_006834]	0.0305369	0.792577	1.48269	0.560847	10
	NM_003312	TST	Homo sapiens thiosulfate sulfurtransferase (rhodanese) (TST), nuclear gene encoding mitochondrial protein, mRNA [NM_003312]	0.0306169	0.710608	1.07087	0.757843	12
	NM_014286	FREQ	Homo sapiens frequenin homolog (Drosophila) (FREQ), mRNA [NM_014286]	0.030641	0.576367	1.15008	0.623758	11
	NM_015710	GLTSCR2	Homo sapiens glioma tumor suppressor candidate region gene 2 (GLTSCR2), mRNA [NM_015710]	0.030641	0.818395	1.13234	0.642129	12
	NM_138777	MRRF	Homo sapiens mitochondrial ribosome recycling factor (MRRF), nuclear gene encoding mitochondrial protein, transcript variant 1, mRNA [NM_138777]	0.0306559	0.67956	1.19715	0.724705	2
	ENST00000356102	ENST00000356102	Doublesex- and mab-3-related transcription factor C1. [Source:Uniprot/SWISSPROT;Acc:Q5HYR2] [ENST00000356102]	0.0307136	1.70607	1.00466	1.78792	8
	NM_016564	CEND1	Homo sapiens cell cycle exit and neuronal differentiation 1 (CEND1), mRNA [NM_016564]	0.0307136	1.43845	0.858964	1.63577	10
	NM_000194	HPRT1	Homo sapiens hypoxanthine phosphoribosyltransferase 1 (Lesch-Nyhan syndrome) (HPRT1), mRNA [NM_000194]	0.0307136	0.631359	0.99283	0.70079	12
	NM_006705	GADD45G	Homo sapiens growth arrest and DNA-damage-inducible, gamma (GADD45G), mRNA [NM_006705]	0.0308338	0.601051	1.6887	0.346903	12
	NM_007086	WDHD1	Homo sapiens WD repeat and HMG-box DNA binding protein 1 (WDHD1), transcript variant 1, mRNA [NM_007086]	0.0308734	0.872699	0.903764	0.941794	7
	NM_001495	GFRA2	Homo sapiens GDNF family receptor alpha 2 (GFRA2), mRNA [NM_001495]	0.0309551	3.45997	0.520406	6.24245	14
	NM_022451	NOC3L	Homo sapiens nucleolar complex associated 3 homolog (S. cerevisiae) (NOC3L), mRNA [NM_022451]	0.0309551	0.458577	0.803053	0.69061	2
	NM_014575	SCHIP1	Homo sapiens schwannomin interacting protein 1 (SCHIP1), mRNA [NM_014575]	0.0309676	2.02691	0.801222	2.35286	8
	A_24_P418786	A_24_P418786	Unknown	0.0311107	0.56028	1.44111	0.406786	12
	ENST00000304372	ENST00000304372	KCTD19 protein. [Source:Uniprot/SPTREMBL;Acc:Q17RG1] [ENST00000304372]	0.0311107	1.8176	1.24272	1.10285	8
	NM_007086	WDHD1	Homo sapiens WD repeat and HMG-box DNA binding protein 1 (WDHD1), transcript variant 1, mRNA [NM_007086]	0.0311107	0.845463	0.941386	0.913089	7
	NM_001012334	MDK	Homo sapiens midkine (neurite growth-promoting factor 2) (MDK), transcript variant 1, mRNA [NM_001012334]	0.0312134	2.07892	0.969157	1.72976	8
	BC030112	BC030112	Homo sapiens cDNA clone IMAGE:4799578. [BC030112]	0.0312559	1.59937	0.866521	2.02196	8
	NM_017681	NUP62CL	Homo sapiens nucleoporin 62kDa C-terminal like (NUP62CL), mRNA [NM_017681]	0.0313584	0.316344	0.835909	0.459872	13
	ENST00000306722	LOC730044	Homo sapiens similar to hypothetical protein FLJ20897, mRNA (cDNA clone MGC:149669 IMAGE:40117257), complete cds. [BC125059]	0.0313677	1.03366	1.30347	0.820658	12
	THC2653459	THC2653459	AC134346 hypothetcial protein {Oryza sativa (japonica cultivar-group)} (exp=0; wgp=1; cg=0), partial (6%) [THC2653459]	0.0313677	0.529384	0.9808	0.601472	20
	NM_006666	RUVBL2	Homo sapiens RuvB-like 2 (E. coli) (RUVBL2), mRNA [NM_006666]	0.0313677	0.656371	0.944282	0.629152	12
	AK024440	OXCT2	Homo sapiens mRNA for FLJ00030 protein, partial cds. [AK024440]	0.0313769	0.518144	0.896334	0.539215	2
	NM_017580	ZRANB1	Homo sapiens zinc finger, RAN-binding domain containing 1 (ZRANB1), mRNA [NM_017580]	0.0313769	1.28847	0.90121	1.48276	1
	AB023202	RPH3A	Homo sapiens mRNA for KIAA0985 protein, partial cds. [AB023202]	0.0313769	0.435038	0.820532	0.439093	13
	THC2522470	THC2522470	BG504229 602552769F1 NIH_MGC_61 Homo sapiens cDNA clone IMAGE:4665305 5', mRNA sequence [BG504229]	0.0313769	0.745916	0.825314	1.07613	9
	NM_006460	HEXIM1	Homo sapiens hexamethylene bis-acetamide inducible 1 (HEXIM1), mRNA [NM_006460]	0.0313769	1.1632	0.626889	2.07498	1
	NM_139076	CCDC98	Homo sapiens coiled-coil domain containing 98 (CCDC98), mRNA [NM_139076]	0.0313928	0.951464	1.10611	1.14834	17
	NM_000194	HPRT1	Homo sapiens hypoxanthine phosphoribosyltransferase 1 (Lesch-Nyhan syndrome) (HPRT1), mRNA [NM_000194]	0.031423	0.642317	0.947668	0.748626	12
	NM_018022	TMEM51	Homo sapiens transmembrane protein 51 (TMEM51), mRNA [NM_018022]	0.0314558	1.77059	0.879003	1.8191	8
	NM_012328	DNAJB9	Homo sapiens DnaJ (Hsp40) homolog, subfamily B, member 9 (DNAJB9), mRNA [NM_012328]	0.0314987	0.821139	0.742389	1.21695	9
	NM_178865	SERINC2	Homo sapiens serine incorporator 2 (SERINC2), mRNA [NM_178865]	0.0314987	0.76845	1.28842	0.524095	12
	AK094547	FLJ37228	Homo sapiens cDNA FLJ37228 fis, clone BRAMY2000411. [AK094547]	0.0315095	1.63844	0.741011	1.98912	14
	NM_000314	PTEN	Homo sapiens phosphatase and tensin homolog (mutated in multiple advanced cancers 1) (PTEN), mRNA [NM_000314]	0.0316185	0.854166	0.842457	1.15094	17
	NR_001551	TTTY12	Homo sapiens testis-specific transcript, Y-linked 12 (TTTY12) on chromosome Y [NR_001551]	0.0316185	0.656583	0.996322	0.660775	17
	XR_018148	LOC645266	PREDICTED: Homo sapiens similar to PRP4 pre-mRNA processing factor 4 homolog B (LOC645266), mRNA [XR_018148]	0.0316185	0.579742	1.04708	0.722265	2
	NM_001033045	GPR155	Homo sapiens G protein-coupled receptor 155 (GPR155), transcript variant 9, mRNA [NM_001033045]	0.031718	1.61192	0.936947	1.75531	14
	NR_002819	MALAT1	Homo sapiens metastasis associated lung adenocarcinoma transcript 1 (non-coding RNA) (MALAT1) on chromosome 11 [NR_002819]	0.0317391	1.92922	0.887508	1.5626	8
	NM_022165	LIN7B	Homo sapiens lin-7 homolog B (C. elegans) (LIN7B), mRNA [NM_022165]	0.0317485	1.51941	0.633774	2.3756	9
	NM_000051	ATM	Homo sapiens ataxia telangiectasia mutated (includes complementation groups A, C and D) (ATM), transcript variant 1, mRNA [NM_000051]	0.0318137	1.40367	1.19937	1.0753	19
	NM_014585	SLC40A1	Homo sapiens solute carrier family 40 (iron-regulated transporter), member 1 (SLC40A1), mRNA [NM_014585]	0.031845	2.08827	1.17146	1.99291	8
	NM_004419	DUSP5	Homo sapiens dual specificity phosphatase 5 (DUSP5), mRNA [NM_004419]	0.031878	0.958812	0.504715	2.1688	16
	NM_006451	PAIP1	Homo sapiens poly(A) binding protein interacting protein 1 (PAIP1), transcript variant 1, mRNA [NM_006451]	0.0319235	1.0653	0.795332	1.43163	9
	BC067103	LOC400236	Homo sapiens hypothetical LOC400236, mRNA (cDNA clone IMAGE:5814949). [BC067103]	0.0319635	0.703135	1.12519	0.605794	11
	NM_004064	CDKN1B	Homo sapiens cyclin-dependent kinase inhibitor 1B (p27, Kip1) (CDKN1B), mRNA [NM_004064]	0.0320383	3.09489	1.22192	2.03978	4
	THC2685994	THC2685994	Q26195_PLAVI (Q26195) Pva1 protein, partial (16%) [THC2685994]	0.0320421	2.40017	0.850179	2.03255	8
	ENST00000359244	LOC645332	Q4KMP3_HUMAN (Q4KMP3) FAM86B1 protein, partial (22%) [THC2534724]	0.0320421	0.559422	1.0354	0.567058	11
	BF217859	BF217859	601885412F1 NIH_MGC_57 Homo sapiens cDNA clone IMAGE:4103859 5', mRNA sequence [BF217859]	0.0320977	0.679132	0.932906	0.919888	2
	NM_018664	SNFT	Homo sapiens Jun dimerization protein p21SNFT (SNFT), mRNA [NM_018664]	0.032129	0.668674	0.547393	1.41216	17
	AL390175	DKFZp547K054	Homo sapiens mRNA; cDNA DKFZp547K054 (from clone DKFZp547K054). [AL390175]	0.032129	1.446	0.916263	1.57047	9
	NM_005097	LGI1	Homo sapiens leucine-rich, glioma inactivated 1 (LGI1), mRNA [NM_005097]	0.0321641	6.32687	1.22755	2.44192	3
	NM_032687	CYHR1	Homo sapiens cysteine/histidine-rich 1 (CYHR1), mRNA [NM_032687]	0.0321641	1.54022	1.25494	1.30509	8
	NR_002834	DUSP5P	Homo sapiens dual specificity phosphatase 5 pseudogene (DUSP5P) on chromosome 1 [NR_002834]	0.0321837	0.670928	1.50044	0.482372	11
	NM_007208	MRPL3	Homo sapiens mitochondrial ribosomal protein L3 (MRPL3), nuclear gene encoding mitochondrial protein, mRNA [NM_007208]	0.0322152	0.478602	0.911059	0.561335	2
	NM_017860	C1orf56	Homo sapiens chromosome 1 open reading frame 56 (C1orf56), mRNA [NM_017860]	0.0322181	1.4727	0.880303	1.58256	16
	NM_203487	PCDH9	Homo sapiens protocadherin 9 (PCDH9), transcript variant 1, mRNA [NM_203487]	0.0322223	7.5211	1.56259	5.79066	3
	NM_006753	SURF6	Homo sapiens surfeit 6 (SURF6), mRNA [NM_006753]	0.0322346	0.480258	0.885135	0.703932	2
	NM_016931	NOX4	Homo sapiens NADPH oxidase 4 (NOX4), mRNA [NM_016931]	0.0322346	0.70553	1.17109	0.629227	2
	NM_138290	RPIB9	Homo sapiens Rap2-binding protein 9 (RPIB9), mRNA [NM_138290]	0.032289	1.33223	0.741679	1.85715	8
	AB037817	ZNF471	Homo sapiens mRNA for KIAA1396 protein, partial cds. [AB037817]	0.032289	1.68658	1.01719	2.06836	8
	NM_001005404	YPEL2	Homo sapiens yippee-like 2 (Drosophila) (YPEL2), mRNA [NM_001005404]	0.0322932	3.02521	1.42866	1.9734	4
	NM_002317	LOX	Homo sapiens lysyl oxidase (LOX), mRNA [NM_002317]	0.0323258	0.34158	1.2994	0.30636	2
	NM_153374	LYSMD2	Homo sapiens LysM, putative peptidoglycan-binding, domain containing 2 (LYSMD2), mRNA [NM_153374]	0.0323942	0.705567	0.804978	0.91046	2
	NM_022166	XYLT1	Homo sapiens xylosyltransferase I (XYLT1), mRNA [NM_022166]	0.0324054	5.88882	1.67941	3.45049	4
	NR_002556	LOC388242	Homo sapiens LOC112869 pseudogene (LOC388242) on chromosome 16 [NR_002556]	0.0324361	1.70857	1.07314	1.76366	18
	NM_014061	MAGEH1	Homo sapiens melanoma antigen family H, 1 (MAGEH1), mRNA [NM_014061]	0.0324361	0.857624	0.819038	1.33477	9
	NM_001916	CYC1	Homo sapiens cytochrome c-1 (CYC1), mRNA [NM_001916]	0.0324897	0.821749	0.89729	0.945571	12
	THC2699125	THC2699125	ALU6_HUMAN (P39193) Alu subfamily SP sequence contamination warning entry, partial (5%) [THC2699125]	0.0325542	1.3544	0.783998	1.31862	1
	NM_032641	SPSB2	Homo sapiens splA/ryanodine receptor domain and SOCS box containing 2 (SPSB2), mRNA [NM_032641]	0.0325785	1.73568	0.729544	2.61191	1
	THC2656479	THC2656479	KTNA1_MOUSE (Q9WV86) Katanin p60 ATPase-containing subunit A1 (Katanin p60 subunit A1) (p60 katanin) (Lipotransin) , partial (29%) [THC2656479]	0.0325785	1.14871	1.65865	0.597088	16
	DB381305	DB381305	DB381305 PLACE3 Homo sapiens cDNA clone PLACE3000400 3', mRNA sequence [DB381305]	0.0325785	1.02899	0.832229	1.55529	9
	A_24_P600036	A_24_P600036	Unknown	0.0325785	0.816118	1.06274	0.818252	20
	NM_018101	CDCA8	Homo sapiens cell division cycle associated 8 (CDCA8), mRNA [NM_018101]	0.0326763	1.46839	1.46405	0.854622	16
	NM_058190	C21orf70	Homo sapiens chromosome 21 open reading frame 70 (C21orf70), mRNA [NM_058190]	0.0327013	0.984862	1.20969	0.720727	12
	NM_005671	UBXD6	Homo sapiens UBX domain containing 6 (UBXD6), mRNA [NM_005671]	0.0328095	0.598336	0.848103	0.811287	2
	THC2531204	THC2531204	O95297_HUMAN (O95297) Protein zero related protein (Myelin protein zero-like 1) (Myelin protein zero-like protein MPZL1) (Myelin protein zero-like protein MPZL1c) (Myelin protein zero-like protein MPZL1a), complete [THC2531204]	0.0328516	0.882189	0.871242	1.23049	9
	NM_001274	CHEK1	Homo sapiens CHK1 checkpoint homolog (S. pombe) (CHEK1), mRNA [NM_001274]	0.0329506	0.746331	1.0007	0.714486	7
	NM_144605	2012-09-01	Homo sapiens septin 12 (SEPT12), mRNA [NM_144605]	0.0330806	1.8456	1.1179	1.28972	16
	NM_005378	MYCN	Homo sapiens v-myc myelocytomatosis viral related oncogene, neuroblastoma derived (avian) (MYCN), mRNA [NM_005378]	0.0330901	0.504657	1.09453	0.523981	2
	NM_018948	ERRFI1	Homo sapiens ERBB receptor feedback inhibitor 1 (ERRFI1), mRNA [NM_018948]	0.0331214	1.00258	0.610581	1.65239	9
	NM_001042492	NF1	Homo sapiens neurofibromin 1 (neurofibromatosis, von Recklinghausen disease, Watson disease) (NF1), transcript variant 1, mRNA [NM_001042492]	0.0331751	2.04843	1.05729	2.22401	8
	NM_017816	LYAR	Homo sapiens hypothetical protein FLJ20425 (LYAR), mRNA [NM_017816]	0.0332116	0.360155	0.729069	0.531669	2
	AF088007	AF088007	Homo sapiens full length insert cDNA clone YY74A01. [AF088007]	0.0332534	0.583711	0.969992	0.665486	17
	NM_016621	PHF21A	Homo sapiens PHD finger protein 21A (PHF21A), mRNA [NM_016621]	0.0333027	2.04068	1.34438	1.20547	19
	Z74615	COL1A1	H.sapiens mRNA for prepro-alpha1(I) collagen. [Z74615]	0.0334822	0.556978	1.05451	0.476018	12
	NM_032680	EFCAB4B	Homo sapiens EF-hand calcium binding domain 4B (EFCAB4B), mRNA [NM_032680]	0.0334822	0.725874	1.27438	0.628318	20
	NM_001039548	FLJ33790	Homo sapiens hypothetical protein FLJ33790 (FLJ33790), mRNA [NM_001039548]	0.0335386	0.537032	1.01948	0.686781	2
	NM_032088	PCDHGA8	Homo sapiens protocadherin gamma subfamily A, 8 (PCDHGA8), transcript variant 1, mRNA [NM_032088]	0.0335572	2.12423	1.1497	1.64957	8
	ENST00000311528	RPL13	60S ribosomal protein L13 (Breast basic conserved protein 1). [Source:Uniprot/SWISSPROT;Acc:P26373] [ENST00000311528]	0.0336119	0.767475	1.22991	0.66505	17
	NM_024871	MAP6D1	Homo sapiens MAP6 domain containing 1 (MAP6D1), mRNA [NM_024871]	0.0337085	1.40435	0.753615	1.87316	1
	NM_199040	NUDT4	Homo sapiens nudix (nucleoside diphosphate linked moiety X)-type motif 4 (NUDT4), transcript variant 2, mRNA [NM_199040]	0.0337085	0.388003	0.866613	0.591301	11
	BC046475	MGC26356	Homo sapiens similar to zinc finger protein 595, mRNA (cDNA clone MGC:51010 IMAGE:5270267), complete cds. [BC046475]	0.0337335	0.409585	0.784125	0.633325	12
	NM_017644	KLHL24	Homo sapiens kelch-like 24 (Drosophila) (KLHL24), mRNA [NM_017644]	0.0337513	3.4375	1.53132	1.56188	4
	NM_198066	GNPNAT1	Homo sapiens glucosamine-phosphate N-acetyltransferase 1 (GNPNAT1), mRNA [NM_198066]	0.0338568	0.492656	0.89317	0.746092	2
	BQ441611	BQ441611	AGENCOURT_7828644 NIH_MGC_82 Homo sapiens cDNA clone IMAGE:6102021 5', mRNA sequence [BQ441611]	0.0338993	1.51835	1.18061	1.16159	18
	NM_017943	FBXO34	Homo sapiens F-box protein 34 (FBXO34), mRNA [NM_017943]	0.0339294	1.22603	1.33679	1.01719	20
	AK023635	LOC90246	Homo sapiens cDNA FLJ13573 fis, clone PLACE1008584. [AK023635]	0.0339904	1.74417	0.865779	1.76057	8
	NM_004064	CDKN1B	Homo sapiens cyclin-dependent kinase inhibitor 1B (p27, Kip1) (CDKN1B), mRNA [NM_004064]	0.0342084	3.1101	1.21917	2.08356	4
	ENST00000320188	C9orf119	HBV DNAPTP1-transactivated protein A. [Source:Uniprot/SPTREMBL;Acc:Q1ZZU3] [ENST00000320188]	0.0342451	1.6247	1.01993	1.43395	19
	A_32_P57002	A_32_P57002	Unknown	0.0342451	0.955851	1.37562	0.774416	18
	THC2689572	THC2689572	Unknown	0.0342451	0.388152	0.945703	0.385369	5
	NM_005895	GOLGA3	Homo sapiens golgi autoantigen, golgin subfamily a, 3 (GOLGA3), mRNA [NM_005895]	0.0342451	1.19912	0.798783	1.4537	1
	NM_024042	METRN	Homo sapiens meteorin, glial cell differentiation regulator (METRN), mRNA [NM_024042]	0.0343957	3.54715	0.82639	2.77287	16
	NM_032116	KATNAL1	Homo sapiens katanin p60 subunit A-like 1 (KATNAL1), transcript variant 1, mRNA [NM_032116]	0.0345834	1.24039	0.930923	1.36994	9
	ENST00000361972	SFMBT2	Scm-like with four MBT domains protein 2. [Source:Uniprot/SWISSPROT;Acc:Q5VUG0] [ENST00000361972]	0.0345981	0.569818	0.724031	1.06267	11
	NM_006254	PRKCD	Homo sapiens protein kinase C, delta (PRKCD), transcript variant 1, mRNA [NM_006254]	0.0346386	0.650835	1.26172	0.457774	12
	NM_000024	ADRB2	Homo sapiens adrenergic, beta-2-, receptor, surface (ADRB2), mRNA [NM_000024]	0.0347229	0.971074	1.19015	0.767098	7
	NM_033316	MFI2	Homo sapiens antigen p97 (melanoma associated) identified by monoclonal antibodies 133.2 and 96.5 (MFI2), transcript variant 2, mRNA [NM_033316]	0.0348584	0.474111	0.805882	0.582069	11
	NM_003954	MAP3K14	Homo sapiens mitogen-activated protein kinase kinase kinase 14 (MAP3K14), mRNA [NM_003954]	0.0348692	1.80453	1.12642	1.26958	8
	NM_021930	RINT1	Homo sapiens RAD50 interactor 1 (RINT1), mRNA [NM_021930]	0.0348902	0.64474	0.992769	0.915692	17
	NM_018479	ECHDC1	Homo sapiens enoyl Coenzyme A hydratase domain containing 1 (ECHDC1), mRNA [NM_018479]	0.0349684	0.55061	0.76128	1.00483	2
	NM_014291	GCAT	Homo sapiens glycine C-acetyltransferase (2-amino-3-ketobutyrate coenzyme A ligase) (GCAT), nuclear gene encoding mitochondrial protein, mRNA [NM_014291]	0.0349872	0.564565	0.924375	0.616703	5
	NM_004619	TRAF5	Homo sapiens TNF receptor-associated factor 5 (TRAF5), transcript variant 1, mRNA [NM_004619]	0.0351836	0.517293	0.916203	0.689628	2
	NM_000633	BCL2	Homo sapiens B-cell CLL/lymphoma 2 (BCL2), nuclear gene encoding mitochondrial protein, transcript variant alpha, mRNA [NM_000633]	0.0351836	1.27378	0.758907	1.49692	9
	NM_016599	MYOZ2	Homo sapiens myozenin 2 (MYOZ2), mRNA [NM_016599]	0.0352138	4.70029	1.38365	2.89801	14
	NM_203486	DLL3	Homo sapiens delta-like 3 (Drosophila) (DLL3), transcript variant 2, mRNA [NM_203486]	0.0352619	0.523732	0.965706	0.654689	11
	NM_013448	BAZ1A	Homo sapiens bromodomain adjacent to zinc finger domain, 1A (BAZ1A), transcript variant 1, mRNA [NM_013448]	0.0352647	0.428357	0.91723	0.691002	2
	NM_000610	CD44	Homo sapiens CD44 molecule (Indian blood group) (CD44), transcript variant 1, mRNA [NM_000610]	0.0352647	0.600007	1.19404	0.682312	9
	NM_172174	IL15	Homo sapiens interleukin 15 (IL15), transcript variant 1, mRNA [NM_172174]	0.0353133	0.575018	1.49251	0.451507	2
	AK002097	FLJ11235	Homo sapiens cDNA FLJ11235 fis, clone PLACE1008488. [AK002097]	0.0353133	1.60647	1.03218	1.73847	9
	NM_199248	CACNB1	Homo sapiens calcium channel, voltage-dependent, beta 1 subunit (CACNB1), transcript variant 3, mRNA [NM_199248]	0.0353276	0.696368	1.10323	0.619998	2
	BC091515	CEP78	Homo sapiens centrosomal protein 78kDa, mRNA (cDNA clone IMAGE:6194709), complete cds. [BC091515]	0.0353543	0.956142	0.929518	0.968651	7
	NM_001031677	RAB24	Homo sapiens RAB24, member RAS oncogene family (RAB24), transcript variant 1, mRNA [NM_001031677]	0.0353745	1.19238	0.77456	1.36844	15
	NM_018025	GPATCH1	Homo sapiens G patch domain containing 1 (GPATCH1), mRNA [NM_018025]	0.0353745	1.27526	1.01706	0.894538	19
	NM_017432	PTOV1	Homo sapiens prostate tumor overexpressed gene 1 (PTOV1), mRNA [NM_017432]	0.0354161	1.73615	1.12386	1.37322	19
	NM_005225	E2F1	Homo sapiens E2F transcription factor 1 (E2F1), mRNA [NM_005225]	0.0354987	0.502975	0.74484	0.734568	12
	XR_018530	LOC649178	PREDICTED: Homo sapiens similar to Preli (LOC649178), mRNA [XR_018530]	0.0358046	0.750779	0.991651	0.713735	12
	NM_015316	PPP1R13B	Homo sapiens protein phosphatase 1, regulatory (inhibitor) subunit 13B (PPP1R13B), mRNA [NM_015316]	0.0358183	2.51886	1.12853	1.97937	19
	NM_004710	SYNGR2	Homo sapiens synaptogyrin 2 (SYNGR2), mRNA [NM_004710]	0.0358183	0.616107	0.982966	0.579897	11
	XR_019410	LOC646973	PREDICTED: Homo sapiens similar to eukaryotic translation elongation factor 1 beta 2 (LOC646973), mRNA [XR_019410]	0.0358212	0.492187	1.20434	0.473396	12
	NM_007077	AP4S1	Homo sapiens adaptor-related protein complex 4, sigma 1 subunit (AP4S1), mRNA [NM_007077]	0.0358354	0.421439	0.58184	1.01131	2
	NM_004064	CDKN1B	Homo sapiens cyclin-dependent kinase inhibitor 1B (p27, Kip1) (CDKN1B), mRNA [NM_004064]	0.0358622	3.24615	1.27789	2.10691	4
	NM_032124	HDHD2	Homo sapiens haloacid dehalogenase-like hydrolase domain containing 2 (HDHD2), mRNA [NM_032124]	0.0359347	1.00087	0.804778	1.58854	9
	NM_002855	PVRL1	Homo sapiens poliovirus receptor-related 1 (herpesvirus entry mediator C; nectin) (PVRL1), transcript variant 1, mRNA [NM_002855]	0.0359347	0.779852	1.27901	0.517855	10
	AK075204	FLJ90723	Homo sapiens cDNA FLJ90723 fis, clone PLACE1009196. [AK075204]	0.0360224	1.1935	0.803693	1.17042	20
	NM_003379	VIL2	Homo sapiens villin 2 (ezrin) (VIL2), mRNA [NM_003379]	0.0360812	1.8147	1.8149	0.775915	19
	THC2611204	THC2611204	Unknown	0.0361458	1.28146	0.785066	2.03546	9
	NM_004193	GBF1	Homo sapiens golgi-specific brefeldin A resistance factor 1 (GBF1), mRNA [NM_004193]	0.0361458	1.30714	0.996823	0.948707	16
	NM_001029835	CCM2	Homo sapiens cerebral cavernous malformation 2 (CCM2), transcript variant 1, mRNA [NM_001029835]	0.0362052	1.72801	1.21778	1.22924	16
	NM_001039966	GPR30	Homo sapiens G protein-coupled receptor 30 (GPR30), transcript variant 3, mRNA [NM_001039966]	0.0362137	0.673236	0.237108	2.25271	12
	NM_001859	SLC31A1	Homo sapiens solute carrier family 31 (copper transporters), member 1 (SLC31A1), mRNA [NM_001859]	0.0362137	1.39589	0.818492	1.38563	1
	BC042060	OR7E47P	Homo sapiens olfactory receptor, family 7, subfamily E, member 47 pseudogene, mRNA (cDNA clone IMAGE:5590288). [BC042060]	0.0362485	0.643665	1.25799	0.493218	11
	NM_024583	SCRN3	Homo sapiens secernin 3 (SCRN3), mRNA [NM_024583]	0.0363081	1.18026	0.968754	1.17146	20
	NM_001361	DHODH	Homo sapiens dihydroorotate dehydrogenase (DHODH), nuclear gene encoding mitochondrial protein, transcript variant 1, mRNA [NM_001361]	0.0363081	0.69058	1.06577	0.713979	11
	NM_004938	DAPK1	Homo sapiens death-associated protein kinase 1 (DAPK1), mRNA [NM_004938]	0.0363088	0.542695	1.00675	0.615674	11
	ENST00000343903	ENST00000343903	Homo sapiens hypothetical gene supported by BC008048, mRNA (cDNA clone IMAGE:3631157), partial cds. [BC008048]	0.0363278	0.603596	0.968284	0.840269	9
	NM_176880	TRA16	Homo sapiens TR4 orphan receptor associated protein TRA16 (TRA16), mRNA [NM_176880]	0.0363278	0.659762	0.83974	0.864228	2
	BC010091	BICD1	Homo sapiens bicaudal D homolog 1 (Drosophila), mRNA (cDNA clone IMAGE:3050215), with apparent retained intron. [BC010091]	0.0363633	0.450559	0.791902	0.626793	11
	NM_001035005	LOC497661	Homo sapiens putative NFkB activating protein (LOC497661), mRNA [NM_001035005]	0.0363633	1.3745	0.841576	1.53887	9
	NM_203437	AFTPH	Homo sapiens aftiphilin (AFTPH), transcript variant 1, mRNA [NM_203437]	0.0363633	1.31416	0.861882	1.46667	8
	NM_006043	HS3ST2	Homo sapiens heparan sulfate (glucosamine) 3-O-sulfotransferase 2 (HS3ST2), mRNA [NM_006043]	0.0363633	4.31104	1.07772	2.99362	3
	NM_001039590	USP9X	Homo sapiens ubiquitin specific peptidase 9, X-linked (USP9X), transcript variant 3, mRNA [NM_001039590]	0.0363633	1.94813	1.07738	2.03414	8
	NM_001008712	RBPMS	Homo sapiens RNA binding protein with multiple splicing (RBPMS), transcript variant 3, mRNA [NM_001008712]	0.0363633	1.62721	0.872864	1.68884	8
	THC2565393	THC2565393	Q5VT28_HUMAN (Q5VT28) Family with sequence similarity 27, member B (Family with sequence similarity 27, member A) (Family with sequence similarity 27, member C), partial (81%) [THC2565393]	0.0364914	0.292868	0.716428	0.471606	13
	NM_001621	AHR	Homo sapiens aryl hydrocarbon receptor (AHR), mRNA [NM_001621]	0.0364914	0.644099	1.52393	0.43438	17
	NM_000625	NOS2A	Homo sapiens nitric oxide synthase 2A (inducible, hepatocytes) (NOS2A), transcript variant 1, mRNA [NM_000625]	0.0366204	0.310801	0.678876	0.529579	13
	NM_005759	ABI2	Homo sapiens abl interactor 2 (ABI2), mRNA [NM_005759]	0.0366204	1.59299	1.13463	1.20188	16
	NM_005250	FOXL1	Homo sapiens forkhead box L1 (FOXL1), mRNA [NM_005250]	0.0366204	2.97548	1.1598	2.86392	8
	NM_005180	BMI1	Homo sapiens B lymphoma Mo-MLV insertion region (mouse) (BMI1), mRNA [NM_005180]	0.0366769	1.37247	1.0779	1.53901	8
	AK094726	AK094726	Homo sapiens cDNA FLJ37407 fis, clone BRAMY2028472. [AK094726]	0.0366769	1.57908	0.959961	2.37888	9
	NM_033088	FAM40A	Homo sapiens family with sequence similarity 40, member A (FAM40A), mRNA [NM_033088]	0.036746	2.21602	1.0465	1.54337	19
	NM_175744	RHOC	Homo sapiens ras homolog gene family, member C (RHOC), transcript variant 1, mRNA [NM_175744]	0.0368525	2.46935	1.11403	1.81633	8
	NM_000623	BDKRB2	Homo sapiens bradykinin receptor B2 (BDKRB2), mRNA [NM_000623]	0.0369003	0.896108	0.454846	1.74451	15
	NM_006195	PBX3	Homo sapiens pre-B-cell leukemia transcription factor 3 (PBX3), mRNA [NM_006195]	0.0369003	2.61568	1.22297	1.63609	14
	NM_001039350	DPP6	Homo sapiens dipeptidyl-peptidase 6 (DPP6), transcript variant 3, mRNA [NM_001039350]	0.0369516	3.01704	0.901528	2.94483	4
	NM_172367	TUSC5	Homo sapiens tumor suppressor candidate 5 (TUSC5), mRNA [NM_172367]	0.0369577	0.929085	0.989667	0.997796	9
	NM_000989	RPL30	Homo sapiens ribosomal protein L30 (RPL30), mRNA [NM_000989]	0.0371178	0.675633	0.930302	1.0931	17
	BC033184	BC033184	Homo sapiens cDNA clone MGC:45823 IMAGE:4589035, complete cds. [BC033184]	0.0371394	3.7021	0.952385	2.8709	4
	NM_032291	SGIP1	Homo sapiens SH3-domain GRB2-like (endophilin) interacting protein 1 (SGIP1), mRNA [NM_032291]	0.0372361	1.66676	0.959345	1.91859	14
	NM_012140	SLC25A10	Homo sapiens solute carrier family 25 (mitochondrial carrier; dicarboxylate transporter), member 10 (SLC25A10), mRNA [NM_012140]	0.0372361	0.54896	0.868573	0.717064	11
	A_24_P272515	A_24_P272515	Unknown	0.0372738	0.556214	1.36655	0.494369	2
	AA975908	AA975908	AA975908 oo33c05.s1 NCI_CGAP_Lu5 Homo sapiens cDNA clone IMAGE:1567976 3', mRNA sequence [AA975908]	0.0373045	0.641114	0.995583	0.710645	11
	NM_014918	CHSY1	Homo sapiens carbohydrate (chondroitin) synthase 1 (CHSY1), mRNA [NM_014918]	0.0373167	0.986222	0.820281	1.28378	17
	NM_152403	EGFLAM	Homo sapiens EGF-like, fibronectin type III and laminin G domains (EGFLAM), transcript variant 1, mRNA [NM_152403]	0.0373167	0.804647	1.66798	0.521031	17
	NM_000683	ADRA2C	Homo sapiens adrenergic, alpha-2C-, receptor (ADRA2C), mRNA [NM_000683]	0.0373167	0.648777	0.550191	1.29319	2
	NM_003739	AKR1C3	Homo sapiens aldo-keto reductase family 1, member C3 (3-alpha hydroxysteroid dehydrogenase, type II) (AKR1C3), mRNA [NM_003739]	0.0373167	1.07933	0.586233	1.90938	10
	NM_003023	SH3BP2	Homo sapiens SH3-domain binding protein 2 (SH3BP2), mRNA [NM_003023]	0.0373485	0.756366	1.03952	0.787932	11
	NM_012449	STEAP1	Homo sapiens six transmembrane epithelial antigen of the prostate 1 (STEAP1), mRNA [NM_012449]	0.0373529	0.477652	1.09248	0.603498	2
	NM_015599	PGM3	Homo sapiens phosphoglucomutase 3 (PGM3), mRNA [NM_015599]	0.0374393	1.27597	0.926235	1.38682	1
	NM_033256	PPP1R14A	Homo sapiens protein phosphatase 1, regulatory (inhibitor) subunit 14A (PPP1R14A), mRNA [NM_033256]	0.0374501	0.564661	1.53766	0.35055	11
	NM_033402	LRRCC1	Homo sapiens leucine rich repeat and coiled-coil domain containing 1 (LRRCC1), transcript variant 1, mRNA [NM_033402]	0.0374538	1.67687	1.1221	1.44691	19
	NM_001005364	POTE2	Homo sapiens protein expressed in prostate, ovary, testis, and placenta 2 (POTE2), transcript variant POTE-2B, mRNA [NM_001005364]	0.037598	2.16423	0.821807	1.85188	19
	NM_031885	BBS2	Homo sapiens Bardet-Biedl syndrome 2 (BBS2), mRNA [NM_031885]	0.037693	1.33606	1.03399	1.19496	1
	AK055101	AK055101	Homo sapiens cDNA FLJ30539 fis, clone BRAWH2001255. [AK055101]	0.0378403	1.55823	1.35167	1.26525	8
	NM_044472	CDC42	Homo sapiens cell division cycle 42 (GTP binding protein, 25kDa) (CDC42), transcript variant 2, mRNA [NM_044472]	0.0378944	0.664079	1.08064	0.659755	2
	THC2498136	THC2498136	Q96316_ARATH (Q96316) Blue-copper binging protein III (Uclacyanin 3), partial (5%) [THC2537555]	0.0380364	0.981937	1.17448	0.930034	18
	XR_019523	LOC392426	PREDICTED: Homo sapiens similar to Nucleolar phosphoprotein p130 (Nucleolar 130 kDa protein) (140 kDa nucleolar phosphoprotein) (Nopp140) (Nucleolar and coiled-body phosphoprotein 1) (LOC392426), mRNA [XR_019523]	0.0380653	0.785658	1.20904	0.80792	20
	NM_015178	RHOBTB2	Homo sapiens Rho-related BTB domain containing 2 (RHOBTB2), mRNA [NM_015178]	0.0380718	1.43408	1.00581	1.07738	16
	CR590302	CR590302	full-length cDNA clone CS0DF019YL13 of Fetal brain of Homo sapiens (human). [CR590302]	0.0380718	0.742058	1.18036	0.693108	2
	NM_032867	MICALCL	Homo sapiens MICAL C-terminal like (MICALCL), mRNA [NM_032867]	0.0380809	0.27555	0.763109	0.348806	13
	NM_004720	EDG4	Homo sapiens endothelial differentiation, lysophosphatidic acid G-protein-coupled receptor, 4 (EDG4), mRNA [NM_004720]	0.0381336	1.12651	1.1531	0.834927	10
	NM_078626	CDKN2C	Homo sapiens cyclin-dependent kinase inhibitor 2C (p18, inhibits CDK4) (CDKN2C), transcript variant 2, mRNA [NM_078626]	0.0383413	1.99365	1.00517	1.64002	8
	NM_002318	LOXL2	Homo sapiens lysyl oxidase-like 2 (LOXL2), mRNA [NM_002318]	0.0383413	0.979119	0.55846	1.76439	14
	NM_001037540	SCML1	Homo sapiens sex comb on midleg-like 1 (Drosophila) (SCML1), transcript variant 1, mRNA [NM_001037540]	0.0384365	0.764832	0.817428	0.961342	15
	NM_002840	PTPRF	Homo sapiens protein tyrosine phosphatase, receptor type, F (PTPRF), transcript variant 1, mRNA [NM_002840]	0.0384546	0.419127	0.887086	0.479169	12
	NM_174953	ATP2A3	Homo sapiens ATPase, Ca++ transporting, ubiquitous (ATP2A3), transcript variant 5, mRNA [NM_174953]	0.0384978	0.694559	1.51614	0.421811	11
	NM_001109	ADAM8	Homo sapiens ADAM metallopeptidase domain 8 (ADAM8), mRNA [NM_001109]	0.0385079	1.7452	0.811381	1.86997	8
	AK093571	SCML4	Homo sapiens cDNA FLJ36252 fis, clone THYMU2002109, moderately similar to Homo sapiens Sex comb on midleg homolog 1 isoform 1. [AK093571]	0.0385079	0.721039	2.19248	0.399074	15
	NM_000218	KCNQ1	Homo sapiens potassium voltage-gated channel, KQT-like subfamily, member 1 (KCNQ1), transcript variant 1, mRNA [NM_000218]	0.0385079	0.800489	0.974176	0.924954	2
	A_24_P254915	A_24_P254915	Unknown	0.0385079	0.607083	1.08848	0.528164	12
	NM_133367	PAQR8	Homo sapiens progestin and adipoQ receptor family member VIII (PAQR8), mRNA [NM_133367]	0.0385079	0.614557	0.637758	1.17341	11
	NM_006764	IFRD2	Homo sapiens interferon-related developmental regulator 2 (IFRD2), mRNA [NM_006764]	0.0385079	0.490207	0.812936	0.579805	12
	NM_000308	CTSA	Homo sapiens cathepsin A (CTSA), mRNA [NM_000308]	0.0385084	2.46613	0.996286	1.89413	19
	BC011660	BC011660	Homo sapiens cDNA clone IMAGE:4120690, **** WARNING: chimeric clone ****. [BC011660]	0.038527	0.67394	1.18125	0.57907	12
	BC008299	C14orf139	Homo sapiens chromosome 14 open reading frame 139, mRNA (cDNA clone MGC:14946 IMAGE:3532035), complete cds. [BC008299]	0.0385777	0.535659	0.919079	0.514617	11
	NM_015059	TLN2	Homo sapiens talin 2 (TLN2), mRNA [NM_015059]	0.0386987	0.86173	1.54828	0.47859	10
	BC001725	KIAA0258	Homo sapiens KIAA0258, mRNA (cDNA clone MGC:755 IMAGE:3533857), complete cds. [BC001725]	0.0387072	0.347441	0.469295	0.795431	13
	BC073976	BC073976	Homo sapiens cDNA clone IMAGE:6018774, partial cds. [BC073976]	0.0387072	0.225948	0.55093	0.45795	13
	NM_014988	DKFZP686A01247	Homo sapiens hypothetical protein (DKFZP686A01247), mRNA [NM_014988]	0.0388341	1.05772	0.566428	2.0207	1
	BC067244	BC067244	Homo sapiens cDNA clone IMAGE:4807381, partial cds. [BC067244]	0.0388341	1.31959	0.836725	1.78922	1
	NM_030627	CPEB4	Homo sapiens cytoplasmic polyadenylation element binding protein 4 (CPEB4), mRNA [NM_030627]	0.0388891	1.31703	0.772981	1.79623	1
	NM_182690	EFNA4	Homo sapiens ephrin-A4 (EFNA4), transcript variant 3, mRNA [NM_182690]	0.0390214	0.661274	1.239	0.554686	12
	AL832683	PTAR1	Homo sapiens mRNA; cDNA DKFZp313P0917 (from clone DKFZp313P0917). [AL832683]	0.0390214	0.832288	0.666803	1.33245	17
	A_24_P161074	A_24_P161074	Unknown	0.0390214	0.538419	1.21063	0.569021	2
	NM_002735	PRKAR1B	Homo sapiens protein kinase, cAMP-dependent, regulatory, type I, beta (PRKAR1B), mRNA [NM_002735]	0.0390743	0.819838	1.14922	0.633399	12
	NM_014331	SLC7A11	Homo sapiens solute carrier family 7, (cationic amino acid transporter, y+ system) member 11 (SLC7A11), mRNA [NM_014331]	0.0391928	0.190654	0.694702	0.393585	13
	THC2658030	THC2658030	AF311284 erythroid membrane-associated protein {Homo sapiens} (exp=-1; wgp=0; cg=0), partial (25%) [THC2658030]	0.0391928	0.625982	1.13907	0.585425	11
	NM_005957	MTHFR	Homo sapiens 5,10-methylenetetrahydrofolate reductase (NADPH) (MTHFR), mRNA [NM_005957]	0.0391983	1.57361	1.52684	0.886342	1
	ENST00000271847	ENST00000271847	Novel protein. [Source:Uniprot/SPTREMBL;Acc:Q5VUQ9] [ENST00000271847]	0.039204	0.663757	1.24688	0.591672	12
	NM_015367	BCL2L13	Homo sapiens BCL2-like 13 (apoptosis facilitator) (BCL2L13), nuclear gene encoding mitochondrial protein, mRNA [NM_015367]	0.039204	0.598378	0.973489	0.72104	11
	NM_004309	ARHGDIA	Homo sapiens Rho GDP dissociation inhibitor (GDI) alpha (ARHGDIA), mRNA [NM_004309]	0.039204	0.875768	0.860639	0.88866	12
	NM_001039885	FKRP	Homo sapiens fukutin related protein (FKRP), transcript variant 2, mRNA [NM_001039885]	0.039204	2.24741	1.05827	1.58795	19
	NM_000081	LYST	Homo sapiens lysosomal trafficking regulator (LYST), transcript variant 1, mRNA [NM_000081]	0.0392651	1.14608	0.544371	2.42379	1
	NM_005861	STUB1	Homo sapiens STIP1 homology and U-box containing protein 1 (STUB1), mRNA [NM_005861]	0.0393095	1.6809	1.00855	1.49115	1
	NM_018847	KLHL9	Homo sapiens kelch-like 9 (Drosophila) (KLHL9), mRNA [NM_018847]	0.0393095	1.13452	0.847208	1.60236	1
	BC039457	BC039457	Homo sapiens cDNA clone IMAGE:5312122. [BC039457]	0.0393664	1.66763	0.83399	2.02408	1
	NM_000342	SLC4A1	Homo sapiens solute carrier family 4, anion exchanger, member 1 (erythrocyte membrane protein band 3, Diego blood group) (SLC4A1), mRNA [NM_000342]	0.0393762	0.841355	1.39729	0.613305	12
	NM_021930	RINT1	Homo sapiens RAD50 interactor 1 (RINT1), mRNA [NM_021930]	0.0394427	0.651489	0.909318	0.961665	17
	ENST00000370611	EDG7	Lysophosphatidic acid receptor Edg-7 (LPA receptor 3) (LPA-3). [Source:Uniprot/SWISSPROT;Acc:Q9UBY5] [ENST00000370611]	0.0396137	0.0943141	0.360638	0.378712	13
	NM_021930	RINT1	Homo sapiens RAD50 interactor 1 (RINT1), mRNA [NM_021930]	0.0396412	0.675399	0.95866	1.01534	17
	NM_201280	MUTED	Homo sapiens muted homolog (mouse) (MUTED), mRNA [NM_201280]	0.0396654	0.64495	0.800513	1.03073	17
	NM_006699	MAN1A2	Homo sapiens mannosidase, alpha, class 1A, member 2 (MAN1A2), mRNA [NM_006699]	0.0397158	1.27068	0.763396	1.85807	1
	NM_001033603	RARA	Homo sapiens retinoic acid receptor, alpha (RARA), mRNA [NM_001033603]	0.0398955	2.07753	0.72585	2.79508	16
	NM_001226	CASP6	Homo sapiens caspase 6, apoptosis-related cysteine peptidase (CASP6), transcript variant alpha, mRNA [NM_001226]	0.0398955	1.57791	1.1095	0.971434	16
	BC010934	ZBTB20	Homo sapiens zinc finger and BTB domain containing 20, mRNA (cDNA clone IMAGE:4291354), partial cds. [BC010934]	0.0399088	1.69271	0.605922	2.23721	8
	NM_021217	ZNF77	Homo sapiens zinc finger protein 77 (ZNF77), mRNA [NM_021217]	0.0399088	1.57112	0.90521	1.47954	16
	NM_015881	DKK3	Homo sapiens dickkopf homolog 3 (Xenopus laevis) (DKK3), transcript variant 1, mRNA [NM_015881]	0.0399309	1.82442	1.29025	1.2925	8
	NM_005256	GAS2	Homo sapiens growth arrest-specific 2 (GAS2), transcript variant 1, mRNA [NM_005256]	0.0399309	1.22215	0.812607	1.56253	18
	NM_002966	S100A10	Homo sapiens S100 calcium binding protein A10 (S100A10), mRNA [NM_002966]	0.0401086	0.573338	0.641092	1.12798	2
	NM_004736	XPR1	Homo sapiens xenotropic and polytropic retrovirus receptor (XPR1), mRNA [NM_004736]	0.0401086	0.837895	0.624271	1.48537	17
[truncated: 333 more rows]

## Sheet: Table S3
	Supplementary Table 3.
	Ingenuity (IPA) and GO stat analysis of 4 clusters showing the most regulated expression of genes in the time of culture. The set of genes present in each indicated cluster was analyzed by two data bases and significant overrepresentations of gene functions are categorized with a color code: proliferation (red), cell death (blue), neuronal development (green), cellular development (gray) and deve…
	Cluster 2 DOWN (1455 genes)
	IPA analysis
	Colour code	Name	P-value	# of molecules
	Functions and Diseases
		Amino Acid Metabolism	1.39E-03 - 3.31E-02	13
		Molecular Transport	1.39E-03 - 3.31E-02	23
		Small Molecule Biochemistry	1.39E-03 - 4.84E-02	45
		Cell Cycle	3.15E-03 - 3.27E-02	9
		Infection Mechanism	3.15E-03 - 3.27E-02	3	# of genes	% of genes
		Lipid Metabolism	3.15E-03 - 4.84E-02	10	101	6.94158	prolifaration
		Cell Death	6.15E-03 - 4.84E-02	10	10	0.687285	cell death
		Neurological Disease	6.18E-03 - 4.84E-02	15	27	1.85567	neuronal function and development
		Carbohydrate Metabolism	1.00E-02 - 4.05E-02	8	21	1.4433	cellular development
		Developmental Disorder	1.00E-02 - 3.31E-02	11	80	5.49828	development
		Digestive System Development and Function	1.00E-02 - 3.27E-02	3	90	6.18557	cellular function
		Gastrointestinal Disease	1.00E-02 - 4.84E-02	9
		Hair and Skin Development and Function	1.00E-02 - 3.27E-02	5
		Hepatic System Disease	1.00E-02 - 4.05E-02	4
		Nucleic Acid Metabolism	1.00E-02 - 4.84E-02	13
		Organ Morphology	1.00E-02 - 3.27E-02	9
		Cancer	1.19E-02 - 4.84E-02	24
		Immunological Disease	1.19E-02 - 3.27E-02	6
		Reproductive System Disease	1.43E-02 - 3.27E-02	4
		Cellular Function and Maintenance	1.47E-02 - 3.27E-02	10
		Genetic Disorder	1.47E-02 - 3.31E-02	16
		Organismal Functions	1.47E-02 - 3.27E-02	2
		Tumor Morphology	1.47E-02 - 4.12E-02	11
		Ophthalmic Disease	1.69E-02 - 3.27E-02	6
		Endocrine System Disorders	1.69E-02 - 4.05E-02	5
		Psychological Disorders	1.69E-02 - 1.69E-02	3
		Cellular Assembly and Organization	2.02E-02 - 4.84E-02	16
		Cellular Development	2.02E-02 - 4.84E-02	6
		DNA Replication, Recombination, and Repair	2.02E-02 - 4.84E-02	6
		Protein Trafficking	2.02E-02 - 3.27E-02	3
		Dermatological Diseases and Conditions	2.63E-02 - 3.31E-02	5
		Skeletal and Muscular Disorders	2.64E-02 - 3.31E-02	10
		Energy Production	2.94E-02 - 2.94E-02	4
		Antigen Presentation	3.27E-02 - 3.27E-02	2
		Antimicrobial Response	3.27E-02 - 3.27E-02	1
		Auditory Disease	3.27E-02 - 3.27E-02	1
		Behavior	3.27E-02 - 3.31E-02	3
		Cardiovascular System Development and Function	3.27E-02 - 4.62E-02	9
		Cell Morphology	3.27E-02 - 4.84E-02	8
		Cell-To-Cell Signaling and Interaction	3.27E-02 - 3.27E-02	7
		Cell-mediated Immune Response	3.27E-02 - 3.27E-02	3
		Cellular Compromise	3.27E-02 - 3.27E-02	1
		Cellular Growth and Proliferation	3.27E-02 - 3.27E-02	4
		Cellular Movement	3.27E-02 - 3.27E-02	1
		Cellular Response to Therapeutics	3.27E-02 - 3.27E-02	1
		Connective Tissue Development and Function	3.27E-02 - 4.84E-02	5
		Connective Tissue Disorders	3.27E-02 - 3.27E-02	1
		Drug Metabolism	3.27E-02 - 3.27E-02	4
		Embryonic Development	3.27E-02 - 4.84E-02	11
		Endocrine System Development and Function	3.27E-02 - 3.27E-02	1
		Gene Expression	3.27E-02 - 4.05E-02	3
		Hematological Disease	3.27E-02 - 3.27E-02	1
		Hematological System Development and Function	3.27E-02 - 3.27E-02	1
		Hematopoiesis	3.27E-02 - 3.27E-02	1
		Hepatic System Development and Function	3.27E-02 - 3.27E-02	1
		Humoral Immune Response	3.27E-02 - 3.27E-02	1
		Immune Cell Trafficking	3.27E-02 - 3.27E-02	1
		Inflammatory Disease	3.27E-02 - 3.27E-02	2
		Inflammatory Response	3.27E-02 - 3.27E-02	2
		Lymphoid Tissue Structure and Development	3.27E-02 - 4.62E-02	8
		Metabolic Disease	3.27E-02 - 3.27E-02	3
		Nervous System Development and Function	3.27E-02 - 4.84E-02	9
		Organ Development	3.27E-02 - 3.27E-02	5
		Organismal Injury and Abnormalities	3.27E-02 - 3.27E-02	3
		Protein Degradation	3.27E-02 - 3.27E-02	1
		Protein Synthesis	3.27E-02 - 3.27E-02	1
		Renal and Urological Disease	3.27E-02 - 3.27E-02	1
		Renal and Urological System Development and Function	3.27E-02 - 3.27E-02	1
		Reproductive System Development and Function	3.27E-02 - 4.72E-02	6
		Respiratory Disease	3.27E-02 - 3.27E-02	1
		Respiratory System Development and Function	3.27E-02 - 3.27E-02	3
		Skeletal and Muscular System Development and Function	3.27E-02 - 4.84E-02	9
		Tissue Development	3.27E-02 - 4.84E-02	10
		Tissue Morphology	3.27E-02 - 4.84E-02	5
		Vitamin and Mineral Metabolism	3.27E-02 - 3.27E-02	1
		RNA Trafficking	3.31E-02 - 3.31E-02	2
		RNA Damage and Repair	3.81E-02 - 3.81E-02	3
		Cell Signaling	4.62E-02 - 4.62E-02	7
		RNA Post-Transcriptional Modification	4.65E-02 - 4.65E-02	5
	Canoniacal Pathways
		Methionine Metabolism	6.77e-05	7/76
		Aminoacyl-tRNA Biosynthesis	0.000131	7/83
		Purine Metabolism	0.000151	29/417
		Pyrimidine Metabolism	0.000153	17/228
		Valine, Leucine and Isoleucine Biosynthesis	0.0169	3/44
		Synthesis and Degradation of Ketone Bodies	0.0198	3/19
		Pantothenate and CoA Biosynthesis	0.0243	4/63
		Selenoamino Acid Metabolism	0.0294	4/69
	GO analysis
		GO:0042254: ribosome biogenesis and assembly	6.58e-05	26
		GO:0022613: ribonucleoprotein complex biogenesis and assembly	0.00737	30
		GO:0009058: biosynthetic process	0.00737	106
		GO:0044249: cellular biosynthetic process	0.0242	85
		GO:0005856: cytoskeleton	0.0504	25
		GO:0007600: sensory perception	0.0681	6
		GO:0016072: rRNA metabolic process	0.0742	16
		GO:0015630: mycrotubule cytoskeleton	0.0742	4
		GO:0006396: RNA processing	0.0764	45
		GO:0005730: nucleolus	0.0833	25
	Cluster 3 UP (98 genes)
	IPA analysis
	Colour code	Name	P-value	# of molecules
	Functions and Diseases
		Neurological Disease	2.53E-04-4.71E-02	19
		Cancer	1.99E-03-4.85E-02	16	# of genes	% of genes
		Cell Cycle	1.99E-03-4.52E-02	7	34	34.6939	prolifaration
		Cell Death	1.99E-03-4.47E-02	18	21	21.4286	cell death
		Cell Morphology	1.99E-03-4.66E-02	6	41	41.8367	neuronal function and development
		Cell-To-Cell Signaling and Interaction	1.99E-03-4.85E-02	11	8	8.16327	cellular development
		Cell-mediated Immune Response	1.99E-03-4.47E-02	5	63	64.2857	development
		Cellular Assembly and Organization	1.99E-03-4.09E-02	10	92	93.8776	cellular function
		Cellular Development	1.99E-03-4.61E-02	8
		Cellular Growth and Proliferation	1.99E-03-4.66E-02	9
		Cellular Movement	1.99E-03-4.85E-02	9
		Connective Tissue Development and Function	1.99E-03-4.85E-02	4
		Dermatological Diseases and Conditions	1.99E-03-4.28E-02	3
		Developmental Disorder	1.99E-03-1.99E-03	1
		Embryonic Development	1.99E-03-4.66E-02	3
		Gene Expression	1.99E-03-1.58E-02	2
		Genetic Disorder	1.99E-03-4.66E-02	18
		Hematological Disease	1.99E-03-3.71E-02	2
		Hematological System Development and Function	1.99E-03-4.85E-02	4
		Humoral Immune Response	1.99E-03-4.38E-02	3
		Immune Cell Trafficking	1.99E-03-4.85E-02	4
		Immunological Disease	1.99E-03-4.28E-02	3
		Nervous System Development and Function	1.99E-03-4.85E-02	11
		Ophthalmic Disease	1.99E-03-3.9E-02	3
		Organ Development	1.99E-03-3.32E-02	4
		Tissue Development	1.99E-03-4.85E-02	11
		Tissue Morphology	1.99E-03-4.09E-02	14
		Reproductive System Disease	2.35E-03-4.66E-02	8
		Lipid Metabolism	3.97E-03-2.16E-02	2
		Molecular Transport	3.97E-03-4.28E-02	9
		Reproductive System Development and Function	3.97E-03-3.97E-03	1
		Small Molecule Biochemistry	3.97E-03-3.91E-02	8
		Vitamin and Mineral Metabolism	3.97E-03-4.28E-02	3
		Connective Tissue Disorders	5.61E-03-2.75E-02	4
		Inflammatory Disease	5.61E-03-4.28E-02	5
		Skeletal and Muscular Disorders	5.61E-03-3.52E-02	4
		Amino Acid Metabolism	5.95E-03-9.89E-03	2
		Behavior	5.95E-03-5.95E-03	1
		Cellular Compromise	5.95E-03-2.94E-02	3
		Psychological Disorders	7E-03-2.16E-02	7
		Auditory Disease	7.92E-03-7.92E-03	1
		Drug Metabolism	7.92E-03-7.92E-03	1
		Organ Morphology	7.92E-03-4.09E-02	4
		Hair and Skin Development and Function	9.89E-03-9.89E-03	1
		Organismal Injury and Abnormalities	9.89E-03-4.85E-02	5
		Renal and Urological System Development and Function	9.89E-03-2.36E-02	3
		Visual System Development and Function	9.89E-03-2.36E-02	3
		Hematopoiesis	1.45E-02-4.47E-02	4
		Lymphoid Tissue Structure and Development	1.45E-02-3.9E-02	3
		Protein Degradation	1.77E-02-1.77E-02	1
		Cardiovascular System Development and Function	1.97E-02-4.85E-02	3
		Infectious Disease	1.97E-02-2.67E-02	3
		Renal and Urological Disease	1.97E-02-2.16E-02	2
		Respiratory Disease	1.97E-02-4.28E-02	2
		Tumor Morphology	1.97E-02-3.52E-02	2
		Cardiovascular Disease	2.16E-02-4.66E-02	2
		Hypersensitivity Response	2.16E-02-4.66E-02	1
		Skeletal and Muscular System Development and Function	2.16E-02-4.85E-02	5
		Antigen Presentation	2.55E-02-4.85E-02	3
		Cellular Function and Maintenance	2.55E-02-4.28E-02	3
		Inflammatory Response	2.55E-02-4.85E-02	4
		Protein Trafficking	2.55E-02-2.55E-02	1
		Cell Signaling	2.73E-02-4.28E-02	6
		Nucleic Acid Metabolism	3.13E-02-3.91E-02	3
		Respiratory System Development and Function	3.32E-02-3.32E-02	1
		DNA Replication, Recombination, and Repair	3.91E-02-3.91E-02	2
		Organismal Development	4.42E-02-4.42E-02	2
		Endocrine System Disorders	4.66E-02-4.66E-02	1
		Metabolic Disease	4.66E-02-4.66E-02	1
		Hepatic System Disease	4.85E-02-4.85E-02	1
	Cluster 4 UP (256 genes)
	IPA analysis
	Colour code	Name	P-value	# of molecules
	Functions and Diseases
		Tissue Development	1.25E-05 - 4.42E-02	28
		Cell-mediated Immune Response	2.24E-05 - 3.90E-02	13	# of genes	% of genes
		Cellular Function and Maintenance	2.24E-05 - 4.65E-02	9	74	28.9062	prolifaration
		Gene Expression	2.24E-05 - 3.74E-02	10	32	12.5	cell death
		Hematological System Development and Function	2.24E-05 - 4.61E-02	23	74	28.9062	neuronal function and development
		Hematopoiesis	2.24E-05 - 3.28E-02	18	36	14.0625	cellular development
		Cellular Movement	6.71E-05 - 4.5E-02	28	235	91.7969	development
		Organismal Development	1.60E-05 - 4.62E-02	14	184	71.875	cellular function
		Skeletal and Muscular System Development and Function	1.60E-04 - 3.79E-02	19
		Cancer	2.40E-04 - 4.65E-02	30
		Reproductive System Disease	2.40E-04 - 4.27E-02	22
		Developmental Disorder	3.32E-04 - 4.19E-02	7
		Endocrine System Disorders	3.32E-04 - 4.65E-02	8
		Organ Morphology	3.32E-04 - 3.28E-02	10
		Cellular Development	4.64E-04 - 4.65E-02	36
		Humoral Immune Response	4.64E-04 - 4.75E-03	4
		Cardiovascular System Development and Function	5.34E-04 - 4.65E-02	14
		Cell Morphology	5.88E-04 - 4.65E-02	19
		Connective Tissue Disorders	7.90E-04 - 3.84E-02	10
		Lymphoid Tissue Structure and Development	7.90E-04 - 4.50E-02	14
		Nervous System Development and Function	7.90E-04 - 3.94E-02	27
		Skeletal and Muscular Disorders	7.90E-04 - 2.35E-02	9
		Tissue Morphology	7.90E-04 - 2.83E-02	19
		Molecular Transport	1.69E-03 - 4.65E-02	13
		Endocrine System Development and Function	1.96E-03 - 3.84E-02	10
		Lipid Metabolism	1.96E-03 - 4.65E-02	10
		Small Molecule Biochemistry	1.96E-03 - 4.65E-02	22
		Embryonic Development	2.26E-03 - 4.50E-02	25
		Cell-To-Cell Signaling and Interaction	3.26E-03 - 4.65E-02	28
		Drug Metabolism	3.64E-03 - 3.28E-02	4
		Vitamin and Mineral Metabolism	3.64E-03 - 4.65E-02	6
		Genetic Disorder	4.03E-03 - 4.65E-02	50
		Ophthalmic Disease	4.03E-03 - 2.82E-02	4
		Organ Development	4.03E-03 - 4.50E-02	20
		Cell Signaling	4.71E-03 - 4.56E-02	12
		Nucleic Acid Metabolism	4.71E-03 - 4.56E-02	11
		Carbohydrate Metabolism	4.75E-03 - 4.65E-02	10
		Cell Cycle	4.75E-03 - 4.65E-02	7
		Cellular Assembly and Organization	4.75E-03 - 4.27E-02	10
		Cellular Growth and Proliferation	4.75E-03 - 4.65E-02	34
		Connective Tissue Development and Function	4.75E-03 - 4.65E-02	19
		Digestive System Development and Function	4.75E-03 - 2.28E-02	3
		Hepatic System Development and Function	4.75E-03 - 2.28E-02	2
		Organismal Functions	4.75E-03 - 1.48E-02	4
		Respiratory Disease	4.75E-03 - 4.75E-03	1
		Reproductive System Development and Function	6.26E-03 - 4.19E-02	9
		Neurological Disease	7.53E-03 - 4.65E-02	34
		Amino Acid Metabolism	9.47E-03 - 9.47E-03	1
		Auditory and Vestibular System Development and Function	9.47E-03 - 9.47E-03	1
		Behavior	9.47E-03 - 9.47E-03	1
		Cardiovascular Disease	9.47E-03 - 3.28E-02	8
		Cell Death	9.47E-03 - 4.65E-02	32
		Cellular Compromise	9.47E-03 - 2.29E-02	5
		Gastrointestinal Disease	9.47E-03 - 4.65E-02	17
		Hair and Skin Development and Function	9.47E-03 - 4.65E-02	5
		Hepatic System Disease	9.47E-03 - 1.89E-02	3
		Immunological Disease	9.47E-03 - 3.63E-02	10
		Inflammatory Disease	9.47E-03 - 4.50E-02	12
		Renal and Urological System Development and Function	9.47E-03 - 2.64E-02	7
		Auditory Disease	1.42E-02 - 1.42E-02	1
		Hematological Disease	1.42E-02 - 4.65E-02	5
		Infectious Disease	1.42E-02 - 1.42E-02	1
		Organismal Injury and Abnormalities	1.42E-02 - 4.05E-02	4
		Tumor Morphology	1.42E-02 - 1.42E-02	1
		Psychological Disorders	1.46E-02 - 3.77E-02	12
		Protein Trafficking	1.86E-02 - 1.89E-02	3
		Post-Translational Modification	1.89E-02 - 1.89E-02	1
		Renal and Urological Disease	1.89E-02 - 1.89E-02	1
		Visual System Development and Function	2.35E-02 - 3.10E-02	3
		Antigen Presentation	3.28E-02 - 3.28E-02	1
		DNA Replication, Recombination, and Repair	3.28E-02 - 3.92E-02	3
		Immune Cell Trafficking	3.28E-02 - 3.36E-02	8
		Inflammatory Response	3.28E-02 - 3.28E-02	1
		Metabolic Disease	3.28E-02 - 3.28E-02	1
		Protein Synthesis	3.28E-02 - 4.39E-02	3
		Respiratory System Development and Function	3.28E-02 - 3.28E-02	1
	Canoniacal Pathways
		Chondroitin Sulfate Biosynthesis	0.0282	2/61
		Aryl Hydrocarbon Receptor Signaling	0.035	6/155
		Notch Signaling	0.0485	2/41
	GO analysis
		GO:0007275: multicellular organismal development	2.54e-05	40
		GO:0048731: system development	0.00185	30
		GO:0048856: anatomical structure development	0.0052	54
		GO:0005509: calcium ion binding	0.00525	17
		GO:0007399: nervous system development	0.0084	16
		GO:0032501: multicellular organismal process	0.00854	44
		GO:0032502: developmental process	0.00854	44
		GO:0044422: organelle part	0.0194	8
		GO:0044446: intracellular organelle part	0.0194	8
		GO:0048513: organ development	0.0586	21
	Cluster 13 DOWN (454 genes)
	IPA analysis
	Colour code	Name	P-value	# of molecules
	Functions and Diseases
		Amino Acid Metabolism	7.29E-05 - 3.38E-02	9	# of genes	% of genes
		Small Molecule Biochemistry	7.29E-05 - 3.38E-02	39	162	35.6828	prolifaration
		Tissue Morphology	1.55E-04 - 3.26E-02	36	20	4.40529	cell death
		Cancer	1.87E-04 - 3.21E-02	82	44	9.69163	neuronal function and development
		Gastrointestinal Disease	1.87E-04 -2.37E-02	34	52	11.4537	cellular development
		Cellular Movement	4.60E-04 - 3.38E-02	25	250	55.0661	development
		Reproductive System Disease	4.60E-04 - 3.07E-02	29	220	48.4581	cellular function
		Cellular Growth and Proliferation	4.89E-04 - 3.05E-02	64
		Nervous System Development and Function	6.46E-04 - 3.38E-02	32
		Organismal Development	6.46E-04 - 2.71E-02	8
		Hematological Disease	1.05E-03 - 2.38E-02	13
		Cardiovascular Disease	1.07E-03 - 3.23E-02	10
		Visual System Development and Function	1.07E-03 - 2.88E-02	10
		Skeletal and Muscular System Development and Function	1.23E-03 - 2.88E-02	25
		Gene Expression	1.24E-03 - 3.38E-02	10
		Organ Development	1.50E-03 - 3.38E-02	21
		Reproductive System Development and Function	1.56E-03 - 2.54E-02	4
		Lipid Metabolism	1.87E-03 - 2.54E-02	20
		Molecular Transport	1.87E-03 - 3.38E-02	23
		Tumor Morphology	1.97E-03 - 2.94E-02	10
		Dermatological Diseases and Conditions	2.71E-03 - 2.54E-02	10
		Cardiovascular System Development and Function	3.17E-03 - 3.04E-02	24
		Tissue Development	3.49E-03 - 3.38E-02	32
		Cell Morphology	3.81E-03 - 3.38E-02	19
		Cell-To-Cell Signaling and Interaction	3.81E-03 - 3.38E-02	17
		Cellular Development	3.81E-03 - 3.24E-02	24
		Drug Metabolism	3.81E-03 - 2.54E-02	11
		Embryonic Development	3.81E-03 - 3.38E-02	24
		Infection Mechanism	3.81E-03 - 2.54E-02	6
		Protein Synthesis	4.32E-03 - 2.66E-02	9
		Organ Morphology	4.56E-03 - 3.38E-02	14
		Endocrine System Development and Function	5.34E-03 - 1.70E-02	5
		Endocrine System Disorders	5.34E-03 - 1.70E-02	11
		Metabolic Disease	5.34E-03 - 1.70E-02	28
		Neurological Disease	5.34E-03 - 3.21E-02	11
		Ophthalmic Disease	5.34E-03 - 2.16E-02	5
		Cellular Function and Maintenance	5.51E-03 - 3.31E-02	15
		Connective Tissue Development and Function	6.20E-03 - 3.26E-02	20
		Organismal Injury and Abnormalities	6.43E-03 - 2.54E-02	8
		Antigen Presentation	7.11E-03 - 1.70E-02	4
		Antimicrobial Response	7.11E-03 - 7.11E-03	2
		Cell-mediated Immune Response	7.11E-03 - 1.70E-02	4
		Humoral Immune Response	7.11E-03 - 7.11E-03	2
		Inflammatory Response	7.11E-03 - 1.70E-02	4
		Renal and Urological Disease	7.61E-03 - 2.94E-02	12
		Hematological System Development and Function	8.08E-03 - 2.54E-02	8
		Auditory and Vestibular System Development and Function	8.55E-03 - 2.54E-02	2
		Carbohydrate Metabolism	8.55E-03 - 3.38E-02	12
		Cell Cycle	8.55E-03 - 2.88E-02	13
		Cell Death	8.55E-03 - 3.38E-02	20
		Cellular Assembly and Organization	8.55E-03 - 3.38E-02	14
		Connective Tissue Disorders	8.55E-03 - 3.38E-02	5
		Developmental Disorder	8.55E-03 - 3.38E-02	28
		Digestive System Development and Function	8.55E-03 - 3.38E-02	4
		Energy Production	8.55E-03 - 2.54E-02	3
		Genetic Disorder	8.55E-03 - 3.38E-02	86
		Hair and Skin Development and Function	8.55E-03 - 1.70E-02	3
		Hematopoiesis	8.55E-03 - 1.70E-02	4
		Immune Cell Trafficking	8.55E-03 - 8.55E-03	1
		Immunological Disease	8.55E-03 - 2.33E-02	7
		Lymphoid Tissue Structure and Development	8.55E-03 - 2.54E-02	4
		Nucleic Acid Metabolism	8.55E-03 - 2.54E-02	8
		Protein Degradation	8.55E-03 - 8.55E-03	1
		Respiratory Disease	8.55E-03 - 2.40E-02	12
		Respiratory System Development and Function	8.55E-03 - 8.55E-03	1
		Skeletal and Muscular Disorders	8.55E-03 - 3.38E-02	8
		Vitamin and Mineral Metabolism	8.55E-03 - 2.64E-02	8
		Post-Translational Modification	9.11E-03 - 2.66E-02	8
		Protein Folding	9.11E-03 - 1.70E-02	2
		Free Radical Scavenging	1.25E-02 - 1.25E-02	2
		Hepatic System Development and Function	1.29E-02 - 1.29E-02	3
		Organismal Survival	1.34E-02 - 1.34E-02	5
		Cell Signaling	1.55E-02 - 2.64E-02	12
		Cellular Compromise	1.70E-02 - 2.64E-02	7
		DNA Replication, Recombination, and Repair	1.70E-02 - 1.92E-02	3
		Protein Trafficking	1.70E-02 - 1.70E-02	1
		RNA Post-Transcriptional Modification	1.70E-02 - 1.70E-02	1
		Renal and Urological System Development and Function	1.70E-02 - 3.38E-02	2
		Infectious Disease	2.22E-02 - 2.54E-02	3
		Inflammatory Disease	2.40E-02 - 3.23E-02	6
		Behavior	2.54E-02 - 2.54E-02	1
		RNA Trafficking	2.54E-02 - 2.54E-02	1
	Canoniacal Pathways
		One Carbon Pool by Folate	0.00119	4/38
		Selenoamino Acid Metabolism	0.0106	3/69
		Glycine, Serine and Threonine Metabolism	0.0116	4/144
		LPS/IL-1 Mediated Inhibition of RXR Function	0.0121	8/198
		Alanine and Aspartate Metabolism	0.0123	3/86
		Pyruvate Metabolism	0.0149	4/145
		Cysteine Metabolism	0.0162	3/85
		Glycerolipid Metabolism	0.0183	4/145
		Arginine and Proline Metabolism	0.0188	4/178
		Glyoxylate and Dicarboxylate Metabolism	0.0192	2/114
		Xenobiotic Metabolism Signaling	0.0354	9/251
		Biosynthesis of Steroids	0.0379	2/127
		Glycolysis/Gluconeogenesis	0.042	4/141
	GO analysis
		GO:0019752: carboxylic acid metabolic process	0.0255	23
		GO:0006082: organic acid metabolic process	0.0255	23
		GO:0044271: cellular nitrogen compound biosynthetic process	0.099	11

## Sheet: Table S4
	Supplementary Table 4.
	List of significantly regulated transcription factors during RA treatment of SH-SY5Y cells. Full list of all regulated transcription factors (TF’s) was composed with an algorithm after BH correction on the data set (see methods) (p value < 0.05). Each TF was then investigated regarding its biological function with the relevant Entrez gene summary, GO annotation and IPA gene summary. The regulatio…
				Biological process; role in cell	P.value	Fold changes			Cluster
	SystematicName	GeneName	Description	Entrez gene summary, GO annotation, top findings from Ingenuity knowledge database		RA D8/D1	noRA D8/D1	D8 RA/noRA
	NM_002166	ID2	Homo sapiens inhibitor of DNA binding 2, dominant negative helix-loop-helix protein	negatively regulating cell differentiation, multicellular organismal development; positive regulation of cell cycle; positive regulation of cell proliferation;	2.23671e-08	0.76821	0.302761	2.99783	17
	NM_024645	ZMAT4	Homo sapiens zinc finger, matrin type 4		2.37042e-07	0.655475	0.669699	1.28499	11
	NM_001421	ELF4	Homo sapiens E74-like factor 4 (ets domain transcription factor)	involved in natural killer cell development and function, innate immunity, and induction of cell cycle arrest in naive CD8+ cells	3.37426e-06	0.214485	0.954602	0.248921	13
	NM_001005273	CHD3	Homo sapiens chromodomain helicase DNA binding protein 3, transcript variant 1	chromatin assembly or disassembly; chromatin modification	9.84621e-06	0.297325	1.25434	0.172567	13
	NM_016307	PRRX2	Homo sapiens paired related homeobox 2	positive regulation of mesenchymal cell proliferation;	3.20668e-05	0.109581	0.458362	0.292312	13
	NM_013435	RAX	Homo sapiens retina and anterior neural fold homeobox	retinal cell fate determination and also regulates stem cell proliferation; apoptosis	3.23791e-05	4.18895	1.18716	3.52526	4
	NM_004289	NFE2L3	Homo sapiens nuclear factor (erythroid-derived 2)-like 3	oxidative stress response	3.49867e-05	0.235589	0.918208	0.311181	13
	NM_002449	MSX2	Homo sapiens msh homeobox 2	negative regulation of cell proliferation; positive regulation of apoptosis; negative regulation of apoptosis; establishes a balance between survival and apoptosis of neural crest-derived cells required for proper craniofacial morphogenesis	4.42533e-05	0.272734	0.29763	0.923128	13
	NM_001453	FOXC1	Homo sapiens forkhead box C1	role in the regulation of embryonic and ocular development	6.15498e-05	13.2378	0.837986	13.719	3
	NM_003326	TNFSF4	Homo sapiens tumor necrosis factor (ligand) superfamily, member 4 (tax-transcriptionally activated glycoprotein 1, 34kDa)	cholesterol metabolic process; positive regulation of cell proliferation; apoptosis, proliferation, differentiation, cytotoxic reaction,	8.64737e-05	3.31608	1.13097	3.04182	4
	NM_002165	ID1	Homo sapiens inhibitor of DNA binding 1, dominant negative helix-loop-helix protein, transcript variant 1	cell growth, senescence, and differentiation.	9.37007e-05	0.351957	0.149548	2.78981	11
	NM_003221	TFAP2B	Homo sapiens transcription factor AP-2 beta (activating enhancer binding protein 2 beta)	stimulate cell proliferation and suppress terminal differentiation of specific cell types during embryonic development, differentiation of neural crest cell derivatives, nervous system development; apoptosis, growth, metastatic potential, differentiation	0.000105337	0.514118	1.51439	0.368746	11
	NM_015461	ZNF521	Homo sapiens zinc finger protein 521	possible roles in development, stem cell regulation and oncogenesis	0.000122753	4.2426	1.46136	3.39017	14
	NM_181782	NCOA7	Homo sapiens nuclear receptor coactivator 7	regulation of ATRA-mediated neuronal differentiation, involved in RAR-mediated transcriptional regulation	0.000143188	2.84055	0.893027	3.97474	4
	NM_007374	SIX6	Homo sapiens sine oculis homeobox homolog 6 (Drosophila)	multicellular organismal development; organ morphogenesis	0.000148907	0.453051	1.21546	0.413978	11
	NM_016170	TLX2	Homo sapiens T-cell leukemia homeobox 2	multicellular organismal development; enteric nervous system development; negative regulation of dendrite morphogenesis	0.000162815	1.28963	0.365019	2.78796	16
	NM_003924	PHOX2B	Homo sapiens paired-like homeobox 2b	development of several major noradrenergic neuron populations and the determination of neurotransmitter phenotype; neuron migration; nervous system development; cell differentiation in hindbrain; negative regulation of neuron differentiation; positive regulation of neuron differentiation; cell development	0.000219003	1.11955	1.33039	0.941002	9
	BC029439	ZMYM6	Homo sapiens zinc finger, MYM-type 6, mRNA (cDNA clone IMAGE:4609257), complete cds.	multicellular organismal development	0.000403516	1.46836	0.548713	2.55936	8
	NM_020856	TSHZ3	Homo sapiens teashirt family zinc finger 3	multicellular organismal development	0.000413974	5.02995	1.58401	3.3314	4
	NM_006998	SCGN	Homo sapiens secretagogin, EF-hand calcium binding protein	proliferation, directs a shift in the cell synthetic program away from growth and toward endocrine differentiation or cell maturation	0.000494362	15.9845	0.694679	21.0659	3
	NM_002167	ID3	Homo sapiens inhibitor of DNA binding 3, dominant negative helix-loop-helix protein	neuron differentiation; epithelial cell differentiation; positive regulation of apoptosis; negative regulation of transcription factor activity; regulation of cell cycle;	0.000605739	0.76726	0.30685	2.11491	12
	NM_024697	ZNF659	Homo sapiens zinc finger protein 659		0.000894837	0.728958	2.8841	0.188888	7
	ENST00000355898	ENST00000355898	Zinc finger protein 507. [Source:Uniprot/SWISSPROT;Acc:Q8TCN5]		0.00180858	14.5166	0.941688	13.536	4
	NM_145166	ZBTB47	Homo sapiens zinc finger and BTB domain containing 47		0.00190653	0.775218	0.967298	0.942082	2
	NM_020394	ZNF695	Homo sapiens zinc finger protein 695		0.00205145	0.588903	1.20489	0.498763	11
	NM_024967	ZNF556	Homo sapiens zinc finger protein 556		0.00238184	0.357122	1.33247	0.260367	13
	NM_007146	VEZF1	Homo sapiens vascular endothelial zinc finger 1	angiogenesis; endothelial cell development; development	0.00338697	1.30713	0.844807	1.516	1
	NM_006492	ALX3	Homo sapiens aristaless-like homeobox 3	transcriptional regulator involved in cell-type differentiation and development	0.00366093	1.59061	1.01885	1.41914	16
	NM_006569	CGREF1	Homo sapiens cell growth regulator with EF-hand domain 1	response to stress; cell cycle; cell cycle arrest; cell adhesion; negative regulation of cell proliferation	0.0040074	0.347276	0.706158	0.494367	13
	THC2634862	THC2634862	NM_063888 TAF (TBP-associated transcription factor) family member (taf-13) {Caenorhabditis elegans} (exp=-1; wgp=0; cg=0), partial (15%)		0.00430207	0.411513	1.29852	0.520686	2
	ENST00000371189	ENST00000371189	Nuclear factor 1 A-type (Nuclear factor 1/A) (NF1-A) (NFI-A) (NF-I/A) (CCAAT-box-binding transcription factor) (CTF) (TGGCA-binding protein). [Source:Uniprot/SWISSPROT;Acc:Q12857]	DNA replication	0.00478504	3.45996	1.22448	2.73471	3
	NR_002307	MSX2P	Homo sapiens msh homeobox 2 pseudogene on chromosome 17		0.00560798	0.344919	0.328488	1.17122	13
	NM_022366	TFB2M	Homo sapiens transcription factor B2, mitochondria	rRNA methylation; transcription of human mitochondrial DNA	0.00593659	0.489111	0.87844	0.651851	2
	NM_007086	WDHD1	Homo sapiens WD repeat and HMG-box DNA binding protein 1, transcript variant 1	chromatin assembly, transcription and replication	0.00619621	0.801086	0.910505	0.914761	7
	NM_004599	SREBF2	Homo sapiens sterol regulatory element binding transcription factor 2	lipid metabolic process; spermatogenesis; aging; steroid metabolic process; cholesterol metabolic process; damage, survival	0.00673272	1.34269	1.56966	0.608805	16
	NM_031844	HNRPU	Homo sapiens heterogeneous nuclear ribonucleoprotein U (scaffold attachment factor A), transcript variant 1,	RNA processing; mRNA processing; RNA splicing; CRD-mediated mRNA stabilization	0.00685933	0.842517	0.799839	1.38216	9
	NM_002202	ISL1	Homo sapiens ISL1 transcription factor, LIM/homeodomain, (islet-1)	neural crest cell migration; visceral motor neuron differentiation; retinal ganglion cell axon guidance; negative regulation of neuron differentiation; positive regulation of transcription from RNA polymerase II promoter; neuron fate commitment; mesenchymal cell differentiation	0.00791473	1.06397	1.88453	0.556467	9
	NM_025049	PIF1	Homo sapiens PIF1 5'-to-3' DNA helicase homolog (S. cerevisiae)	negatively regulates telomerase, chromosome maintenance in association with DNA replication,	0.00849563	1.06122	1.48116	0.639494	7
	NM_015995	KLF13	Homo sapiens Kruppel-like factor 13	cell death, apoptosis, outgrowth, proliferation	0.00850202	1.54674	0.791984	1.54026	1
	ENST00000380186	SSBP2	Single-stranded DNA-binding protein 2 (Sequence-specific single- stranded-DNA-binding protein 2). [Source:Uniprot/SWISSPROT;Acc:P81877]	regulator of hematopoietic growth and differentiation, inhibits prostate cancer cell proliferation	0.0089762	1.22458	0.902265	1.82738	14
	NM_002397	MEF2C	Homo sapiens MADS box transcription enhancer factor 2, polypeptide C (myocyte enhancer factor 2C)	apoptosis; multicellular organismal development; nervous system development; cell differentiation; positive regulation of survival gene product expression	0.00939142	0.9074	1.98968	0.633278	7
	NM_024786	ZDHHC11	Homo sapiens zinc finger, DHHC-type containing 11		0.00984789	0.60189	1.06924	0.604719	17
	NM_032772	ZNF503	Homo sapiens zinc finger protein 503		0.0104181	0.484226	1.11979	0.468787	11
	NM_174937	TCERG1L	Homo sapiens transcription elongation regulator 1-like		0.0109838	6.62377	0.674154	9.47557	4
	NM_015144	ZCCHC14	Homo sapiens zinc finger, CCHC domain containing 14	cell communication	0.0119462	1.55347	1.00614	1.60918	8
	NM_003223	TFAP4	Homo sapiens transcription factor AP-4 (activating enhancer binding protein 4)	apoptosis	0.0119494	0.5488	1.06816	0.603971	11
	NM_006164	NFE2L2	Homo sapiens nuclear factor (erythroid-derived 2)-like 2	apoptosis, oxidative stress response, cell death, damage, killing, survival, neuronal differentiation	0.0119642	1.01391	0.766058	1.68459	9
	NM_006813	PNRC1	Homo sapiens proline-rich nuclear receptor coactivator 1		0.0131217	2.4576	1.2892	1.94923	8
	BC042172	BC042172	Homo sapiens zinc finger, MYM-type 6, mRNA (cDNA clone MGC:52473 IMAGE:5455214), complete cds.		0.0133877	1.74582	0.853834	2.81577	8
	NM_004091	E2F2	Homo sapiens E2F transcription factor 2	This protein binds specifically to retinoblastoma protein pRB in a cell-cycle dependent manner, apoptosis; regulation of cell cycle,	0.0134261	0.412368	0.826923	0.564849	2
	BC025026	SIN3B	Homo sapiens SIN3 homolog B, transcription regulator (yeast), mRNA (cDNA clone IMAGE:3923074), partial cds.	negative regulation of transcription, DNA-dependent	0.013616	0.913871	1.28357	0.613406	11
	NM_032268	ZNRF1	Homo sapiens zinc and ring finger 1	ubiquitin-mediated protein modification, upregulated in response to nerve damage	0.0137013	1.13569	0.952943	1.27469	1
	NM_004799	ZFYVE9	Homo sapiens zinc finger, FYVE domain containing 9, transcript variant 3	endocytosis; transforming growth factor beta receptor signaling pathway; transforming growth factor beta receptor complex assembly; SMAD protein complex assembly; SMAD protein nuclear translocation	0.0141402	1.35631	1.33467	0.839035	19
	ENST00000373816	GMEB1	Glucocorticoid modulatory element-binding protein 1 (GMEB-1) (Parvovirus initiation factor p96) (PIF p96) (DNA-binding protein p96PIF). [Source:Uniprot/SWISSPROT;Acc:Q9Y692]	potent inhibitor of caspase activation and apoptosis in response to oxidative stress	0.0143947	0.819056	0.887483	1.02461	17
	NM_001951	E2F5	Homo sapiens E2F transcription factor 5, p130-binding	interact with tumor suppressor proteins p130 and p107, but not with pRB, downregulated in late embriogenesis	0.0147763	0.559912	1.27507	0.424893	11
	ENST00000219169	ENST00000219169	Nuclear transport factor 2 (NTF-2) (Placental protein 15) (PP15). [Source:Uniprot/SWISSPROT;Acc:P61970]	protein transporter activity	0.0148115	0.711125	1.01949	0.675834	2
	NM_024329	EFHD2	Homo sapiens EF-hand domain family, member D2	calclium ion binding;	0.0175879	0.519624	0.970788	0.643363	2
	NM_005225	E2F1	Homo sapiens E2F transcription factor 1	It can mediate both cell proliferation and p53-dependent/independent apoptosis	0.0182224	0.503926	0.740692	0.710953	12
	NM_005413	SIX3	Homo sapiens sine oculis homeobox homolog 3 (Drosophila)	multicellular organismal development; negative regulation of brain development; diencephalon development; telencephalon development; forebrain anterior/posterior pattern formation; negative regulation of Wnt receptor signaling pathway;	0.0187715	0.723714	1.3741	0.475972	5
	NM_025134	CHD9	Homo sapiens chromodomain helicase DNA binding protein 9	chromatin assembly or disassembly;	0.0207566	1.30425	0.790655	1.51147	15
	ENST00000368192	ENST00000368192	ETS translocation variant 3 (ETS-domain transcriptional repressor PE1) (PE-1) (Mitogenic Ets transcriptional suppressor). [Source:Uniprot/SWISSPROT;Acc:P41162]		0.0237607	0.94729	0.707826	1.7107	17
	NM_024501	HOXD1	Homo sapiens homeobox D1	multicellular organismal development; embryonic skeletal system development	0.023862	6.09983	0.664443	7.14507	4
	NM_003791	MBTPS1	Homo sapiens membrane-bound transcription factor peptidase, site 1, transcript variant 1	regulation of lipid metabolism in cells	0.0238992	1.36856	1.03112	1.36629	1
	NM_018416	FOXJ2	Homo sapiens forkhead box J2		0.0239509	1.08755	0.725637	1.72162	1
	NM_012257	HBP1	Homo sapiens HMG-box transcription factor 1	cell cycle arrest; Wnt receptor signaling pathway	0.0239509	1.67545	1.03535	1.69623	8
	NM_013380	ZNF228	Homo sapiens zinc finger protein 228		0.0239509	1.28067	0.960306	1.5378	1
	NM_138473	SP1	Homo sapiens Sp1 transcription factor	trophectodermal cell differentiation; liver development; embryonic placenta development; regulation of transcription; cell death, differentiation, extension, apoptosis, colony formation	0.0245596	1.58538	0.904108	1.45479	18
	NM_007249	KLF12	Homo sapiens Kruppel-like factor 12	regulator of gene expression during vertebrate development and carcinogenesis	0.0254304	2.33072	0.980694	2.42678	8
	NM_001040619	ATF3	Homo sapiens activating transcription factor 3, transcript variant 4	gluconeogenesis; regulation of transcription, DNA-dependent; positive regulation of cell proliferation	0.0260073	0.759165	0.50035	1.88753	15
	NM_024680	E2F8	Homo sapiens E2F transcription factor 8	orchestrating expression of genes required for cell cycle progression and proliferation	0.026538	0.573427	0.983643	0.693407	7
	NM_005655	KLF10	Homo sapiens Kruppel-like factor 10, transcript variant 1	induction of apoptosis; cell-cell signaling; cell proliferation; negative regulation of cell proliferation;	0.0281992	1.52002	0.812332	2.7475	8
	NM_173198	NR4A3	Homo sapiens nuclear receptor subfamily 4, group A, member 3, transcript variant 2	mesoderm formation; organ regeneration; apoptosis, cell cycle progression, growth, differentiation, survival, proliferation	0.028418	0.894173	0.742386	1.59538	9
	NM_001079526	IKZF2	Homo sapiens IKAROS family zinc finger 2 (Helios), transcript variant 2	proliferation, survival,	0.029455	2.911	1.11866	2.36732	19
	NM_012068	ATF5	Homo sapiens activating transcription factor 5	regulation of transcription from RNA polymerase II promoter; anti-apoptosis; negative regulation of neurogenesis	0.0298683	0.549159	0.778161	0.545189	12
	NM_152320	ZNF641	Homo sapiens zinc finger protein 641		0.0299791	0.870691	0.77686	1.27079	18
	ENST00000356102	ENST00000356102	Doublesex- and mab-3-related transcription factor C1. [Source:Uniprot/SWISSPROT; Acc:Q5HYR2]		0.0307136	1.70607	1.00466	1.78792	8
	NM_017580	ZRANB1	Homo sapiens zinc finger, RAN-binding domain containing 1	positive regulation of Wnt receptor signaling pathway	0.0313769	1.28847	0.90121	1.48276	1
	NM_032680	EFCAB4B	Homo sapiens EF-hand calcium binding domain 4B	positive regulation of calcium ion transport;	0.0334822	0.725874	1.27438	0.628318	20
	BC046475	MGC26356	Homo sapiens similar to zinc finger protein 595, mRNA (cDNA clone MGC:51010 IMAGE:5270267), complete cds.		0.0337335	0.409585	0.784125	0.633325	12
	NM_013448	BAZ1A	Homo sapiens bromodomain adjacent to zinc finger domain, 1A, transcript variant 1	chromatin remodeling	0.0352647	0.428357	0.91723	0.691002	2
	NM_005250	FOXL1	Homo sapiens forkhead box L1	multicellular organismal development; organ morphogenesis; proteoglycan biosynthetic process; regulation of Wnt receptor signaling pathway;	0.0366204	2.97548	1.1598	2.86392	8
	NM_006195	PBX3	Homo sapiens pre-B-cell leukemia transcription factor 3	anterior compartment pattern formation; posterior compartment specification	0.0369003	2.61568	1.22297	1.63609	14
	BC010934	ZBTB20	Homo sapiens zinc finger and BTB domain containing 20, mRNA (cDNA clone IMAGE:4291354), partial cds.		0.0399088	1.69271	0.605922	2.23721	8
	NM_021217	ZNF77	Homo sapiens zinc finger protein 77		0.0399088	1.57112	0.90521	1.47954	16
	NM_021211	ZBED5	Homo sapiens zinc finger, BED-type containing 5		0.0409994	1.83747	0.952047	1.70399	8
	NM_007152	ZNF195	Homo sapiens zinc finger protein 195		0.0411431	1.05913	1.04426	1.12052	9
	NM_138456	BATF2	Homo sapiens basic leucine zipper transcription factor, ATF-like 2		0.041629	1.59787	0.603554	1.82589	10
	NM_032328	EFCAB2	Homo sapiens EF-hand calcium binding domain 2	calclium ion binding;	0.0420275	0.739665	0.516861	1.61291	11
	NM_181659	NCOA3	Homo sapiens nuclear receptor coactivator 3, transcript variant 1	positive regulation of estrogen receptor signaling pathway; positive regulation of transcription; proliferation, growth, apoptosis	0.0422181	3.94324	1.21567	2.56301	4
	NM_002148	HOXD10	Homo sapiens homeobox D10	multicellular organismal development;spinal cord motor neuron cell fate specification; peripheral nervous system neuron development; neuromuscular process	0.0426854	6.04414	1.21715	3.30002	4
	NM_021260	ZFYVE1	Homo sapiens zinc finger, FYVE domain containing 1, transcript variant 1	cell dispersal, morphology	0.0440438	2.19459	1.19786	1.65972	16
	NM_032836	FIZ1	Homo sapiens FLT3-interacting zinc finger 1	interacts with a receptor tyrosine kinase involved in the regulation of hematopoietic and lymphoid cells, regulates the expression of rod-specific genes in retina	0.0450524	0.951227	0.949663	0.913838	15
	NM_001001890	RUNX1	Homo sapiens runt-related transcription factor 1 (acute myeloid leukemia 1; aml1 oncogene), transcript variant 2	regulation of transcription, DNA-dependent; multicellular organismal development; positive regulation of granulocyte differentiation; positive regulation of angiogenesis; differentiation, apoptosis, proliferation, growth, quantity, cell death, development,	0.0450907	0.855951	2.51037	0.450878	15
	NM_022351	EFCBP1	Homo sapiens EF-hand calcium binding protein 1	calclium ion binding; oxidoreductase activity	0.0451047	0.892912	0.609976	1.76079	17
	NM_003143	SSBP1	Homo sapiens single-stranded DNA binding protein 1	mitochondrion morphogenesis	0.045703	0.642979	1.06076	0.689599	2
	NM_005674	ZNF239	Homo sapiens zinc finger protein 239		0.045703	0.574887	0.928916	0.609042	2
	NM_020529	NFKBIA	Homo sapiens nuclear factor of kappa light polypeptide gene enhancer in B-cells inhibitor, alpha	apoptosis; anti-apoptosis; regulation of cell proliferation; regulation of NF-kappaB import into nucleus; proliferation, survival, growth, cell viability, cell death,	0.0467112	0.584831	0.780008	0.875796	2
	NM_014648	DZIP3	Homo sapiens zinc finger DAZ interacting protein 3	protein polyubiquitination	0.0487084	3.05489	1.91126	1.00741	19
	NM_033410	ZNF764	Homo sapiens zinc finger protein 764		0.0489158	0.986362	1.0336	0.897397	18
	NM_015428	ZNF473	Homo sapiens zinc finger protein 473, transcript variant 1	histone mRNA 3'-end processing	0.0491138	0.869675	1.30165	0.64298	7
	NM_178566	ZDHHC21	Homo sapiens zinc finger, DHHC-type containing 21		0.0494238	1.17029	0.835346	1.33508	1
	NM_152520	ZNF533	Homo sapiens zinc finger protein 533		0.0495622	0.406526	1.35681	0.500194	13
	NM_014827	ZC3H11A	Homo sapiens zinc finger CCCH-type containing 11A		0.0497841	1.48184	0.957043	1.54286	8
